# Supplementary material for: Plant breeding involving genetic engineering does not result in unacceptable unintended effects in rice relative to conventional cross‐breeding
Source: Plant J. 2020 Jul 19;103(6):2236–49. doi: 10.1111/tpj.14895 (PMC7540705; doi:10.1111/tpj.14895)
Supplement: Supplementary file 3 — Table S1. Summary of RNA‐seq and transcriptome mapping results. Table S2. Expression of detected genes in different rice lines. Table S3. Number of DEGs and percentage of the DEGs on the total detected genes in pairwise comparisons of different rice lines. Table S4. Gene Ontology enrichment analyses of DEGs among different comparisons. Table S5. Kyoto Encyclopedia of Gene and Genomes pathway enrichment analyses of putative unique and common DEGs in comparisons among different rice lines. Table S6. Metabolic profiles for compounds accumulated in different rice lines. Table S7. Pairwise compositional comparison of compounds detected in different rice lines. Table S8. Percentage of differentially accumulated metabolites on the total detected metabolites in pairwise comparisons of different rice lines. Table S9. KEGG pathway enrichment analysis of significantly differentially accumulated metabolites. Table S10. Rice lines used in this study. [file TPJ-103-2236-s003.xlsx]

## Sheet: S1
Table S1. Summary of RNA-seq and transcriptome mapping results.
Rice line	Samples	Raw reads	Clean reads	Total mapped (%)	Uniquely mapped (%)	Multiple mapped (%)	GC content (%)	Exon (%)	Intron (%)	Intergenic (%)
T1C-19	1	39027423	37852621	91.07	89.1	1.97	56.99	92.11	2.67	5.22
	2	35041992	33819672	90.26	88.46	1.8	56.3	92.26	2.67	5.07
	3	32944531	32137982	90.53	88.6	1.94	56.06	91.14	3.05	5.81
CJ03	1	29681907	29222686	95.43	93.38	2.05	55.23	91.98	2.76	5.26
	2	30877006	30250351	96.08	94.04	2.03	54.56	93.2	2.27	4.53
	3	32030645	30700788	95.56	93.78	1.78	55.18	93.96	1.93	4.1
HH1	1	24692159	24445288	91.21	89.47	1.74	52.97	94.06	1.71	4.23
	2	23433837	22571978	92.16	90.53	1.64	52.57	94.21	1.65	4.15
	3	26484780	24787277	91.89	90.18	1.7	52.72	94.14	1.66	4.2
JH1	1	33206515	32029280	94.74	92.76	1.98	57.01	93.5	2.21	4.29
	2	34056298	33157878	94.31	92.49	1.82	55.09	94.14	1.89	3.98
	3	34952844	33853855	95.36	93.47	1.89	53.95	94.12	1.88	4
JY63	1	32350512	31290303	92.35	90.6	1.75	55.05	94.29	1.91	3.81
	2	32152469	31281277	92.22	90.48	1.74	53.92	93.32	2.21	4.47
	3	43608548	42130226	92.52	90.65	1.88	55.11	93.2	2.35	4.45
KMD1	1	34536442	33170351	94.88	92.99	1.9	54.86	93.14	2.27	4.59
	2	31016748	30161809	94.93	93.06	1.87	55.56	92.77	2.49	4.74
	3	30806833	29701238	95.04	93.14	1.91	55.31	92.87	2.4	4.73
KMD2	1	35619915	34333156	95.01	92.97	2.04	55.19	92.36	2.61	5.03
	2	32351749	31205107	94.66	92.55	2.12	55.37	91.65	2.8	5.55
	3	32379727	31396908	94.7	92.78	1.91	55.84	93.33	2.15	4.52
MH63	1	45070016	44039329	91.72	89.71	2.02	55.79	92.18	2.73	5.09
	2	42092134	40415787	92.7	90.66	2.03	55.62	93.72	2.18	4.1
	3	53041978	51156029	91.87	89.84	2.03	56.12	92.83	2.63	4.53
SY63	1	29336823	28485394	91.86	90.02	1.84	54.85	94.5	1.65	3.86
	2	37459209	36693490	92.51	90.6	1.92	54.36	93.73	2.04	4.23
	3	31267375	30602046	91.49	89.74	1.75	55.11	93.75	2.15	4.1
T202	1	37555273	36083484	94.03	92.36	1.67	53.52	94.57	1.37	4.06
	2	37518860	36445608	94.62	92.75	1.87	55.42	94.21	1.89	3.9
	3	28201403	27271186	94.44	92.76	1.68	55.1	94.28	1.8	3.92
XIY63	1	29828349	29212639	90.91	89.1	1.8	55.46	91.96	2.88	5.15
	2	28844010	28549712	92.06	89.97	2.09	54.76	91.39	3.05	5.55
	3	29957743	29202870	91.7	89.78	1.91	55.2	91.36	3.18	5.46
XS11	1	33672536	32860853	95.3	93.52	1.79	54.06	94.45	1.56	3.99
	2	32725296	31907449	94.82	92.95	1.87	55.9	94.26	1.83	3.91
	3	32992478	31878220	95.04	93.21	1.83	54.46	94.39	1.59	4.02
XXY63	1	32533288	31763102	91.66	89.81	1.85	54.87	92.84	2.51	4.66
	2	31144021	29982710	91.64	89.87	1.77	56.63	92.97	2.44	4.58
	3	35092059	33985075	91.35	89.32	2.04	56.82	92.74	2.47	4.79

## Sheet: S2
Table S2. The expression of detected genes in different rice lines.
Gene ID	RPKM value
	CJ03-1	CJ03-2	CJ03-3	HH1-1	HH1-2	HH1-3	JH1-1	JH1-2	JH1-3	JY63-1	JY63-2	JY63-3	KMD1-1	KMD1-2	KMD1-3	KMD2-1	KMD2-2	KMD2-3	MH63-1	MH63-2	MH63-3	SY63-1	SY63-2	SY63-3	T1C-19-1	T1C-19-2	T1C-19-3	T202-1	T202-2	T202-3	XIY63-1	XIY63-2	XIY63-3	XS11-1	XS11-2	XS11-3	XXY63-1	XXY63-2	XXY63-3
OS12G0515800	10979.6	5618.41	3843.87	9156.21	6285.24	13277.7	5056.72	3363.73	5854.62	5294.41	7286.86	7657.34	6056.7	7128.5	5446.02	3164.93	4908.82	3619.87	13904.1	7736.83	10160.8	12974	9651.56	6867.82	15309.3	16528.7	15533.1	14973.5	4989.36	7263.77	14174.7	15121.1	16908.1	14381.9	5532.48	5751.97	10613.8	10870.8	11842.5
OS07G0141400	5325.06	7488.7	8969.84	5912.82	5554.64	5090.51	9301.06	11506.5	10181.5	8211.78	3335.1	5100.1	5748.09	5679.86	5199.42	5245.72	4572.92	6928.06	4101.1	9144.56	5857.95	7295.34	7445.65	6935.38	5846.79	4122.46	3526.75	8292.71	7521.11	7711.99	4603.18	5134.4	4642.04	13880.3	10663.4	10430.5	5221.73	5478.84	6110.13
OS07G0186000	4591.68	3814.06	3306.21	8646.61	8451.7	13533.2	3166.17	4509.59	5200.8	6128.77	6110.55	5629.07	3722.19	3453.93	4069.84	2606.67	2473.06	2883.95	6287.61	9317.77	6243.76	9392.65	8078.68	5584.29	6930.21	5903.36	5641.16	9967.48	4551.46	5625.62	5083.64	7622.67	6263.15	5435.32	4633.74	5879.12	6868.39	5408.02	5943.3
OS03G0773800	3802.7	5143.04	4932.53	4145.17	3794.52	3933.87	4280.68	6413.85	6092.3	3300.07	3420.99	3624.3	4489.41	3641.93	3721.19	3482.41	3496.53	3715.91	3886.9	5341.74	3905.72	4451.72	4791.16	3246.85	3604.2	2692.1	2749.24	3932.07	4128.3	3745.94	2746.68	4063.14	2908.65	6183.72	5549.43	6075.83	3564.61	3667.22	3180.16
OS06G0264800	3164.84	4265.48	5753.53	4067.57	3702.48	3886.41	5150.82	5804.03	4999.77	4239.94	2233.79	2990.04	3068.7	2562.46	2713.86	2992.83	2362.06	3565.92	2437.66	5223.46	3242.92	4298.4	3375.44	3460.15	3778.7	2305.35	1976.39	5606.01	4489.96	4913.51	2016.81	2438.4	2278.43	8801.14	5252.88	6284.14	2908.96	3135.28	3423.55
OS12G0516200	6247.51	3829.6	2767.12	2682.91	1783.56	4306.92	3465.91	2923.1	5243.19	1473.47	2950.26	1869.87	3749.07	4266.64	3485.23	3274.71	5134.23	3983.12	4171.25	2021.31	2721.67	4458.78	4694.76	1689.73	4428.69	5141.53	5077.01	5096.42	2038.4	2526.76	4359.32	6353.24	4757.42	8745.69	3526.06	4478.67	2290.21	2037.87	2877.51
OS07G0694700	3041	3721	2750.31	4803.65	4092.76	3971.04	2991.42	2962.85	2921.84	2857.66	3989.06	3516.68	4286.71	3638.21	4240.92	3429.96	3332.98	2731.83	4302.38	4903.37	4016.68	4064.54	4453.57	4281.9	3604.63	2856.89	3244.66	2579.03	2459.67	2452.93	3498.85	4269.3	3492.25	4224.63	4594.18	4800.48	4179.8	4163.89	3625.19
OS03G0765900	2381.4	3588.13	5321.16	2952.45	3230.34	2971.92	4426.45	6942.85	6024.66	4900.85	1707.99	2118.05	3834.78	3271.93	3004.42	3198.42	2173.31	4148.97	1617.6	4234.15	2218.8	4200.77	2104.47	3815.84	2361.59	1544.34	1158.57	5554.69	4746.95	4807.18	1541.91	1705.94	1674.23	8755.69	6109.08	7740.53	2306.76	2032.32	3035.37
OS04G0445200	3254.98	4323.49	3717.39	4307.56	3421.47	3598.8	3714.85	4590.8	4348.8	2995.55	3503.18	3546.31	3871.19	3044.87	3257.17	2718.95	2602.99	2676.62	3302.84	5210.94	3700.24	3798.48	4557.69	2691.84	4084.84	2831.38	2512.34	2964	3375.73	3187.01	1987.9	3003.14	2312.33	4730.94	4663.44	4715.5	3261.98	3177.65	2604.55
OS07G0529800	2779.21	2454.24	2155.51	3946.04	3598.56	3768.95	3056.7	2875.57	2931.65	3378.95	4077.37	3506.58	2937.68	3195.15	2759.53	2957.57	3251.36	2807.51	3828.83	3124.84	3481	4286.83	4661.3	3675.62	2783.51	2715.88	2775.39	1942.05	2088.06	2414.35	4882.29	5728.81	4449.97	3243.82	3254.85	3078.99	4205.49	4284.29	3705.74
OS07G0160400	2938.3	3988.36	4021.27	5049.12	4121.29	4940.8	2054.99	3744.27	3750.14	3616.67	4359.44	3821.42	2797.42	1922.87	2448.41	1592.99	1609.03	1783.87	2999.82	4257.3	3160.57	4140.23	5009.22	2621.86	3542.06	2671.79	2352.13	4082.16	3449.45	3152.63	1641.6	2382.4	1914.06	3641.91	3616.58	3901.26	2685.08	2695.91	2004.87
OS09G0442300	1367.01	1373.43	1367.81	5835.55	4438.57	5725.32	1770.25	2789.02	3096.22	3077.34	4692.23	3966.91	2916.41	2294.85	2497.13	1593.74	1551.51	1741.12	3906.24	3533.75	4034.15	4164.57	4947.62	3018.04	2554.19	2124.96	1987.33	1795.04	1731.88	2222.99	3079.66	4325.82	3253.18	2893.51	2579.85	2592.31	3697.99	3569.98	2634.7
OS11G0660500	2597.47	3604.34	3799.63	3220.5	3615.84	3171.97	3270.8	3268.55	3763.22	3391.35	2730.49	2522.36	2337.51	2409.75	2659.14	2518.74	2761.82	2603.82	1979.37	2433.89	2132.65	2696.81	2534.05	2678.02	1758.02	2035.77	1864.42	3364.03	3135.58	2839.11	2941.82	2237.47	2234.03	3039.72	2955.28	3685.36	2517.84	2246.81	2345.72
OS03G0655400	3371.19	3208.08	3155.29	3234.59	2955.86	4845.44	1956.89	2427.79	3550.55	2239.68	2213.22	1575.73	2279.78	2805.88	1675.54	1181.41	1069.2	1665.25	1739.3	3484.42	1837.47	3195.09	2828.68	2100.95	1743.04	2032.18	1678.09	6412.53	4833.9	4718.88	1238.05	2401.67	1558.64	3099.47	2325.52	4152.32	2379.49	1666.27	1934.13
OS06G0694800	2020.93	2464.8	2406.38	2995.49	2531.71	3030.98	2088.58	3463.92	3175.31	2489.98	2786.09	2648.22	2947.12	2276.95	2564.32	1597.28	1493.76	1833.05	2526.92	4065.43	2744.11	2874.6	3772.63	2040.03	2627.63	1867.91	1638.49	2609.48	2175.38	2258.41	1685.94	2872.41	1902.94	3531.28	3719.69	3593.08	2709.8	2643.3	2153.42
OS02G0581100	1742.08	2958.94	4533.53	2065.77	2324.82	2051.5	3728.02	5301.31	4603.26	2759.48	806.502	1356.27	2075.62	1854.12	1816.55	2304.92	1699.14	3151.18	852.612	2755.92	1380.19	2200.77	1316.45	2235.99	1374.28	997.632	764.938	5437.82	3609.29	3636.24	1029.44	919.377	1037.81	6773.9	4243.67	4962.33	1460.26	1339.28	1717.47
OS01G0642200	2223.5	1249.29	1346.24	3494.11	2412.29	3896.04	1383.37	1529.64	1955.14	1210.88	1865.71	1619.44	1228.65	1585.39	1150.67	1401.09	1472.41	1484.07	3477.36	2051.36	2010.76	3950.96	2534.97	1778.47	4106.34	3536.67	3739.64	3149.44	1274.43	2118.44	3094.94	3411.53	3311.51	4134.3	1713.26	2249.52	2503.43	2446.37	2068.76
OS08G0162800	2732.73	1753.64	1650.22	3010.05	3162.93	4741.78	1662.16	2334.88	2635.29	1710.67	1736	1784.48	1758.77	1825.14	1449.85	839.598	852.105	1255.53	2455.1	3009.27	2294.89	3222.76	2306.7	2104.53	2326.31	1966.25	1707.9	4068.75	1939.79	2819.97	1756.72	2931.85	2246.22	4019.28	2866.39	3405.02	2652.11	2087.93	1775.98
OS07G0684000	1866.43	784.497	617.916	3704.21	2576.3	5717.92	375.529	661.27	770.816	2168.42	3121.83	3076.14	1065.31	1128.98	606.088	326.727	263.781	339.691	4078.61	3191.19	3456.72	5260.15	3496.06	2716.49	3768.27	2411.98	2987.46	861.111	514.313	1145.26	3153.21	3757.38	3469.55	1573.07	1179.45	1212.03	4043.52	3837.04	3432.68
OS07G0556200	1531.45	1778.08	2193.55	2432.36	1936.2	2346.94	1853.58	3419.88	3263.17	2279.01	2077.16	1850.61	2506.59	1935.57	1943.25	1260.21	1025.73	1740.98	1713.01	2697.07	1869.46	3086.3	2718.36	1938.12	1622.08	1280.2	1117.06	2664.39	2200.98	2611.74	1222.19	1610.14	1223.18	4093.47	3331.15	3763.45	1718.31	1712.21	1485.05
OS04G0623800	2096.99	2139.16	2180.42	2444.39	1983.04	2157.85	1723.91	2483.13	2182.64	2058.49	1946.92	2352.55	2133.51	1782.98	1684.43	1428.51	1096.38	1380.86	2561.61	3611.76	2657.12	2442.95	2557.23	2055.9	2971.58	1814.31	1762.69	1726.56	1829.32	2051.45	1386.73	2251.16	1681.1	2781.14	2767.81	2902.01	2005.73	2117.84	1736.16
OS11G0115400	1077.78	1391.94	2363.57	4569.77	4994.95	4340.23	2198.83	4075.98	4343.04	3060.88	1750.25	1489.74	1562.37	1263.11	1362.17	925.636	807.923	971.473	1334.77	1516.18	1573.51	4822.75	1908.06	2559.04	1616.54	2505.78	1369.66	2953.17	2296.8	2974.84	1008.73	685.663	1390.78	1822.27	1535.95	1382.55	1583.57	1363.38	1953.5
OS01G0675100	1598.44	1849.44	2088.78	3176.49	3243.63	3093	1724.13	1929.83	2208.26	2286.53	2179.24	2076.68	1757.53	1614.74	1682.9	1610.09	1460.26	1770.02	2013.04	2380.94	1999.78	2567.09	2451.23	2291.56	2087.28	1768.36	1673.7	2526.81	2261.38	2305.15	1684.79	1925.9	1724.01	2559.79	2175.47	2140.06	2055.66	1853.51	1725.33
OS05G0110100	1637.47	2510.05	3534.1	1017.32	1155.36	1279.91	3808.68	5404.3	5211.48	1221.15	726.193	841.308	2230.18	2052.31	1916.08	1798.51	1757.25	3476.88	640.86	1429.56	927.873	1185.46	995.124	1104.08	1191.77	899.869	848.09	4808.38	3663.92	3476.65	639.661	517.182	547.175	5626	3685.11	4303.07	790.524	849.929	921.273
OS07G0114300	2275.92	2497.52	2348.52	2776.25	2599.21	2799.04	1690.11	1835.49	1993.82	2335.16	2897.09	2160.4	1530.46	1386.39	1477.77	1420.38	1508.72	1439.51	1896.27	2159.92	1988.8	2700.53	2939.19	2298.66	2186.84	1991.91	1865.37	2412.87	2028.9	2162.09	1612.69	2081.74	1705.73	1860.13	1651.27	1757.86	2244.65	1950.39	1718.49
OS01G0869800	3128.14	3461.67	3069.69	1463.63	1077.98	1045.59	2077.46	3325.43	2237.1	1458.41	1236.56	1532.1	3118.85	2770.3	2925.8	1901.37	1237.73	1484.36	1849.1	2464.7	1821.3	1703.79	1873.99	1192.37	2286.57	1301.37	1219.73	1188.11	2120.16	2303.59	858.969	1513.24	1117.69	3589.43	4185.38	3576.11	1462.53	1597.79	1268.88
OS03G0766800	678.083	566.92	1142.89	3506.31	2317.09	2584.17	2433.32	1892.54	1861.22	2059.68	5180.25	2749.86	1870.97	1669.69	1276.48	1140.9	802.406	1565.73	1867.56	1760.02	2184.56	4345.15	2927.7	3135.33	1051.51	976.03	919.481	1579.93	403.649	914.537	2251.1	2770.38	1916.99	2439.2	1994.7	2054.77	2567.62	2997.99	2277.01
OS12G0420200	2990.47	2829.71	2336.86	1311.98	1150.75	1137.45	2226.86	2771.82	2146.64	1999.82	1282.95	1778.92	2129.82	1911.64	1945.4	1606.19	1403.27	1438.48	1717.04	2994.78	1749.98	1969.1	1994.22	1730.23	2748.13	1565.4	1463.33	1207.6	1939.56	1993.32	1014.23	1813.87	1276.7	2442.54	3240.44	2942.31	1493.98	1495.35	1619.29
OS03G0586500	888.36	848.673	794.248	2399.2	2138.92	2493.54	1027.61	2144.29	1805.68	1461.36	1710	1928.87	2595.85	1935.32	1955.71	970.284	806.235	973.196	2929.5	3516.47	2513.48	2835.45	3220.54	2047.6	1528.37	1047.25	1060.68	719.432	667.803	995.397	2098.46	3717.12	2318.38	2367.88	2370.28	2362.5	2871.03	2569.49	1930.25
OS08G0162600	1826.59	1937.54	1946.13	2050.93	1820.89	2192.22	1648.7	2793.92	2488.42	1891.38	1681.84	1642.74	2229.19	1642.22	1854.23	1146.69	1013.98	1252.75	1763.79	3154.87	1873.01	2502.32	2291.54	1613.3	1943.53	1289.25	1069.14	1802.72	1815.39	1889.97	1048.87	1656.98	1196.24	2987.34	2888.33	3478.82	1793.82	1583.53	1506.01
OS08G0138900	1531.8	1578.48	2159.64	2589.09	1939.98	2137.93	1793.53	2736.31	2621.48	1164.09	1292.41	1186.11	2684.9	2151.39	2581.22	1450.38	1448.62	1906.04	1210.23	1650	1237.81	2114.84	1903.03	1117.72	1089.46	899.688	805.868	3370.68	2242.87	2854.98	776.928	1057.21	961.336	3172.88	2349.21	2540.07	1404	1389.44	1104.85
OS12G0115500	856.32	1028.47	1760.55	4625.85	5104.83	4158.11	1710.88	2275.74	2774.94	2472.67	2086.05	1492.26	998.252	1065.23	999.181	1233.5	814.227	998.795	1210.65	1484.71	1681.63	2825.17	1902.99	2269.76	1337.93	1759.89	1275.51	1649.72	1658.5	1613.87	1213.19	1083.97	1223.49	1664.74	1028.63	1249.13	1829.67	1161.49	1366.93
OS01G0823600	1578.49	2460.52	1201.4	6073.31	5254.01	3688.84	587.844	2488.23	4518.34	1301.15	2318.43	1446.96	1683.5	497.827	897.318	450.59	597.282	193.566	2083.79	1836.98	1838.51	3117.54	3486.22	692.207	1462.24	1801.17	673.677	1804.28	1807.51	1380.57	303.32	1610.49	500.146	1901.36	1079.03	1636.66	1040.19	1002.6	511.914
OS09G0133600	1605.27	1882.52	1912.85	2267.6	2025.79	2248.57	1316.31	1959.91	1908.06	1715.29	2186.76	2070.61	1734.97	1404.75	1560.37	966.029	1048.14	1168.03	1721.94	2002.9	1635.36	2031.94	2532.07	1424.99	2023.36	1402.73	1465.97	1687.17	1442.36	1576.2	1007.3	1518.59	1227.44	2182.24	2080.67	2124.42	1676.12	1804.43	1321.82
OS05G0169100	1326.4	1806.42	1775.68	1841.68	2139.22	2253.18	1546.8	2531.04	2485.81	1729.27	1441.98	1157.69	1935.11	1529.34	2028.31	1319.05	1284.87	1402.03	1297.05	1674.82	1225.82	2200.43	1694.87	1514.31	1186.95	1089.53	866.542	1993.41	1871.54	1964.66	915.396	1221.32	964.004	2379	2166.75	2695.15	1457.84	1323.72	1265.31
OS08G0502700	1061.52	1634.79	1600.81	1819.04	1664.82	1371.17	1962.03	2326.04	2087.54	1273.99	1414.26	1679.26	1703.58	1611.35	1339.45	1538.46	1647.02	1730.01	1796.54	2247.69	1769.84	1666.36	1696.71	1748.64	1537.04	1129.35	1327.13	945.812	992.985	988.666	1732.32	1830.3	1680.48	2443.43	2034.58	2082.88	1685.74	1796.29	1480.48
OS10G0478200	1480.79	1666.15	1879.29	2032.96	2036.09	1934.32	1679.07	1609.85	2001.04	1870.42	1561.9	1499.12	1156.52	1323.6	1305.84	1773.87	1762.3	1969.49	1248.04	1378.72	1341.87	1741.94	1499.27	1529.23	1468.85	1352.57	1464.73	2601.23	2357.95	2256.44	1371.64	1470.33	1451.16	1909.54	1477.56	1625.11	1439.61	1208.5	1315.44
OS09G0420800	1625.3	1032.51	1004.15	2128.24	1715.15	2867.63	846.277	1322.76	1440.81	1455.38	1836.36	1522.12	1490.71	1319.07	1493.13	706.804	665.663	820.308	1955.92	2578.38	1834.4	2699.58	2577.65	1545.8	1630.5	1187.2	1158.85	1619.75	1238.85	1825.33	988.367	1659.44	1212.22	2073.32	1958.35	2248.21	2141.22	1671.18	1381.34
OS03G0351500	1217.23	1594.12	1654.26	2376.29	2224.72	2444.7	1312.44	1513.26	1961.44	1546.11	1873.76	1412.77	1373.03	1176.04	1409.58	1281.5	1270	1491.78	1168.36	1399.3	1173.29	1925.3	1770.95	1578.68	1161.54	1208.59	1017.96	2663.31	1928.7	1833	940.29	1047.52	953.896	2229.05	1713.96	2106.34	1336.23	1163.04	1041.83
OS12G0615400	1089.1	1471.22	1511.29	1489.18	1354.5	1431.79	1645.85	1883.03	1594.08	1460.53	1470.99	1770.2	1686.61	1485.68	1430.34	1147.14	1078.31	1399.33	1793.9	2176.95	1966.03	1583.55	1697.11	1452.14	2000.14	1603.34	1408.56	1131.23	1465.87	1359.74	1253.18	1320.4	1300.39	1586.55	2054.22	1812.82	1375.27	1779.3	1616.76
OS07G0492000	1072.91	1329.29	1640.9	2275.15	2654.84	2468.53	1179.2	1810.2	1969.38	1577.7	1355.38	1113.48	1285.53	1166.87	1245.11	1101.43	1005.56	1334.13	958.661	1332.59	1059.56	1951.62	1491.48	1430.77	932.926	1070.55	807.822	3275.89	2383.05	2496.72	848.528	983.703	1008.36	2390.08	1569.5	1835.43	1179.34	1099.03	946.23
OS04G0234600	2492.99	2059.04	1588.12	797.356	704.375	649.708	1748.13	1626.72	1184.91	1264.72	1124.86	1766.61	1546.26	1622.99	1468.36	1378.99	1495.51	1132.96	2039.43	2359.67	1789.74	1059.17	1835.56	1193.3	2716.07	1583.21	1836.95	477.352	1017.87	1033.83	1354.3	2101.84	1466.91	990.554	1979.77	1354.12	1432.3	1686.89	1546.63
OS06G0115300	1038.86	1061.89	913.062	1870.32	1695.63	2355.45	922.242	1714.62	1746.73	1722.19	1778.13	1403.99	1455.51	1143.63	1281.76	672.611	717.519	791.288	1066.03	1743.98	1161.6	2678.79	2921.56	1569.17	862.939	686.57	633.118	1662.69	1113.08	1389.12	1077.86	2052.54	1224.54	2364.12	1788.74	2057.1	1803.43	1336.18	1294.43
OS11G0242800	1575.89	1665.33	1943.82	895.637	782.493	651.848	2123.77	1776.33	1340.72	1569.88	662.785	1288.39	1104.68	1512.94	1215.64	1430.97	1100.51	1696.03	1371.73	2237.11	1444.2	1202.66	1427.21	1678.11	1499.15	1037.13	1265.15	929.043	1453.3	1402.53	1536.36	1840.55	1412.36	1943.65	2351.07	1546.09	1246.74	1274.92	1635.57
OS05G0188100	952.656	912.603	1884.32	546.014	851	1020.63	2412.08	1814.18	1729.17	1850.25	767.461	1017.61	1476.34	1772.42	1799.31	1558.77	1414.86	2881.31	719.479	1302.12	965.274	1073.85	907.28	1946.66	805.385	993.604	1089.96	1990.1	1644.58	1919.19	1716.7	1208.63	1257.59	1849.22	1941.52	1946.41	1309.77	1258.18	1491.27
OS03G0139100	1170.66	1774.77	1556.44	1367.07	1776.31	1636.11	1436.41	2258.72	2176	1646.22	1163.02	1039.45	1623	1379	1672.92	1417.39	1439.41	1371.72	1001.89	1272.73	1017.76	1824.28	1344.28	1255.84	988.764	1045.68	769.278	1657.83	1676.06	1642.07	954.072	1102.37	928.478	1667.95	1697.05	2118	1237.99	1108.34	1189
OS01G0633000	1322.71	1344.67	1321.16	1334.62	1109.88	1375.53	1494.95	2183.08	1730.3	1185.63	1280.71	1238.8	2185.82	1717.85	2072.11	1232.81	1165.1	1500.09	1560.21	2059.13	1508.22	1363.48	1413.55	897.894	1739.54	1123.03	856.71	941.173	1195.37	1127.73	876.713	1088.48	927.143	1599.72	2182.73	2326.32	1196.49	1379.41	1227.44
novel.22427	1622.05	1253.81	1139.14	1043.85	910.069	977.544	1339.13	1284.94	1025.06	1042.99	1273.22	1397.06	1485.46	1340.14	1513.35	841.379	1058.69	945.92	2275	2095.16	2421.05	1480.91	1578.58	1451.86	2300.25	2001.39	1983.16	464.235	1118.88	1042.64	1344.87	1596.14	1514.64	676.007	1388.78	1051.34	1622.26	2158.82	1799.91
OS03G0710600	1037.11	1349.07	1373.82	1753.5	1592.7	1838.58	1207.91	2102.97	1978.59	1325.86	1393.12	1301.3	1901.17	1419.1	1514.66	954.044	857.93	1210.05	1220.41	1982.58	1417.76	1622.81	1723.79	1148.23	1179.08	948.901	738.071	1398.33	1318.15	1352.71	809.083	1066.34	831.888	1973.75	2102.11	2178.86	1233.67	1152.55	972.816
OS08G0116500	970.47	1544.09	1603.1	1267.68	1717.93	1571.99	1460.23	2395.98	2287.29	1529.12	1003.31	901.145	1578.51	1246.88	1678.74	1343.77	1376.77	1500.88	892.974	1193.6	879.452	1755	1149.16	1164.88	845.46	919.263	643.534	1969.39	1828.45	1716.31	806.16	842.264	798.705	2234.4	1847.74	2445.73	1044.99	1051.61	1095.77
OS02G0284600	1021.07	1534.46	1648.43	1209.88	1518.36	1434.57	1697.12	2237	2023.69	1536.46	974.85	885.442	1456.54	1310.36	1586.11	1481.12	1554.34	1722.51	943.16	1209.76	1087.62	1720.51	992.674	1291.77	1038.42	1141.96	820.273	1572.74	1951.71	1599.48	968.856	737.614	932.515	1628.72	1778.34	1928.37	1063.79	1151.07	1318.21
OS04G0457000	982.436	2133.64	3360.3	13.276	13.4089	22.7038	2093.12	3534.75	3270.14	1380.6	347.528	564.043	1402.72	1214.58	1115.07	1487.11	910.316	2116.82	129.36	21.4181	6.75497	946.274	646.298	938.281	6.05298	4.5118	3.37705	4929.18	2773.68	2362.78	743.819	724.08	763.707	4868.56	2612.73	3423.59	549.992	455.267	694.588
OS01G0803200	1150.51	1151.59	1218.53	1003.99	1071.57	1124.67	1660.94	2058.59	1939.89	1358.91	1276.46	1153.9	1908.64	1648.91	1624.52	1126.07	1106.71	1428.17	1099.16	1441.87	1171.52	1475.86	1988.6	1337.16	903.502	844.961	758.603	1268.48	1191.53	1465.53	1025.7	1664.67	1170.91	1882.55	1894.93	1648	1411.15	1596.13	1232.85
OS03G0731900	2480.6	2078.67	1471.08	919.349	688.389	724.062	1245.88	1393.38	1140.74	1147.03	1352.62	1693.75	1445.54	1436.17	1374.36	1161.74	1428.2	1018.88	1818.57	1818.39	1503.15	851.278	1758.92	908.775	2193.38	1412.98	1665.98	673.548	973.807	948.492	938.675	1886.66	1197.75	904.839	1689.34	1135.54	1379.37	1568.13	1336.9
OS02G0595700	1599.61	1842.76	1375.97	1046.43	1100.45	1107	1236.58	1777.21	1578.41	1142.96	1157.33	1281.3	1691.94	1414.15	1705.39	1232.37	1353.86	1063.36	1668.55	2143.62	1496.6	1265.4	1311.66	801.073	1940.66	1406.91	1089.36	754.091	1256.3	1004.17	745.602	1136.75	919	1170.61	1830.89	1892.24	1258.65	1402.2	1303.56
OS04G0497700	1164.28	1369	1866.27	1319.54	936.403	1184.7	1832.56	2667.08	2161.68	1112.17	874.024	942.75	1561.27	1195.01	1402.01	1093.34	940.664	1547.07	747.231	1143.66	911.446	1429.73	1200.27	911.048	1065.83	817.64	754.696	2661.46	1937.63	1814.25	591.987	669.031	572.827	2775.13	2241.84	2583.66	684.774	796.064	820.46
OS12G0466200	1367.07	1751.55	3021.21	1.03966	0	0.501064	4686.45	3825.18	3519.37	0.397161	0.724189	0.536037	2167.21	2173.36	2535.89	1899.83	2318.86	4157.38	2.27201	0.335457	0	1.87147	1.39621	0.777681	0	0	0	3275.27	3124.86	2977.98	6.005	1.1779	6.4575	2347.25	3037.8	3457.67	0.340523	0	0
OS05G0432700	1184.63	1294.22	1477.07	1625.09	1809.13	1740.62	1428.18	1529.18	1704.21	1292.17	1225.22	1116.84	1231.23	1193.05	1469.57	1203.5	1212.74	1385.91	1105.05	1167.73	1145.3	1420.13	1363.38	1188.33	1090.92	1072.78	992.064	1827.69	1658.76	1550.8	938.509	1060.32	941.099	1452.6	1310.52	1425.78	1121.05	1100.7	1114.65
OS06G0196300	922.558	1202.36	1673.39	1278.53	1269.58	1429.75	1350.43	2223.24	1695.92	1205.82	778.637	838.925	1876.22	1379.37	1443.27	1183.77	741.852	1341	860.392	1659.22	985.164	1567.62	821.288	1171.7	965.796	620.472	483.103	1426.02	1265.3	1433.49	505.25	618.296	572.413	3105.08	2377.81	3453.2	868.043	915.339	938.655
OS04G0607000	1145.49	1227.56	1196.06	1270.82	1210.24	1394.61	1079.35	1572.23	1453.59	1214.96	1083.2	1260.72	1495.31	1205.34	1210.5	842.538	792.963	958.54	1239.91	2007.19	1397.66	1337.92	1678.48	1102.73	1188.54	922.315	760.956	1147.12	1249.1	1449.7	863.205	1243.59	877.721	1465.54	1817.36	1601.21	1236.12	1181.96	1054.34
OS06G0342200	946.736	1102.29	1208.87	1272.63	1424.96	1460.61	1178.29	1684.72	1845.14	1178.22	1027.49	993.078	1370.78	1085.04	1398.3	984.3	985.818	1170.52	941.89	1309.02	1061.11	1309.08	1317.93	978.119	1097.35	905.628	783.658	1608.88	1340.17	1351.41	819.213	1029.9	833.357	1670.67	1376.7	1654.61	1152.89	1041.34	928.869
EPlOSAG00000045565	1919.54	1701.96	1392.15	602.199	738.307	636.845	1634.9	1769.17	1380.7	1001.68	587.256	798.393	1794.18	1538.06	1761.05	1389.42	1426.97	1033.48	1034.42	2003.01	1059.19	706.151	1277.78	1032.18	1448.3	944.719	803.623	599.755	872.627	1004.41	593.933	1263.17	850.187	1049.75	1771.89	1692.64	1079.75	955.452	975.904
OS01G0730500	1091.47	857.413	881.808	1188.83	1031.26	1292.27	826.095	1432.43	1159.24	1094.04	1226.67	1255.79	1598.17	1349.09	1226.44	663.374	614.042	821.254	1288.06	1941.47	1384.91	1369.42	1771.54	1199.33	1128.23	869.124	783.153	797.792	833.549	1080.3	1008.25	1430.56	1132.92	1450.79	1704.32	1431.36	1318.47	1303.61	1160.96
OS04G0460900	1240.31	1897.49	2442.56	8.05011	2.4792	10.4753	2594.94	2920.24	2990.64	1330.65	788.119	878.045	1673.08	1480.94	1476.63	1250.65	1121.8	1959.31	240.817	4.6754	1.81394	1177.38	1124.06	1154.04	1.26422	0.748324	0.97661	3.70725	2.46282	1.43711	1543.69	1493.93	1380.57	3461.01	2540.81	2868.84	875.375	774.897	967.737
OS05G0445500	1185.72	1758.6	1556.17	859.972	1191.44	1222.73	1341.54	1644.54	1700.04	1237.82	870.315	778.876	1274.91	1140.56	1453.45	1226.4	1262.42	1179.8	855.765	1170.88	785.545	1355.71	1140.61	1028.67	870.16	813.858	614.055	1320.52	1453.67	1313.52	784.187	1001.37	765.989	1420.79	1371.64	1541.26	1193.07	940.816	1006.86
OS04G0490800	1408.28	1308.39	1170.86	1091.09	926.765	919.376	918.792	1129.56	959.448	1117.41	1234.52	1503.56	940.352	920.177	802.518	737.143	646.62	704.471	1683.11	2015.56	1579.07	1248.49	1767.71	1160.64	1933.65	1165.11	1323.13	560.244	903.896	852.17	835.782	1660.84	1119.42	932.295	1283.55	1066.14	1339.89	1315.04	1034.09
OS01G0550300	1360.04	1008.47	885.204	1433.29	1555.71	1372.86	1008.04	1252.08	1396.03	918.92	1567.64	894.546	1169.03	920.433	1332.28	1083.91	1225.07	805.259	1397.68	1374.96	1373.59	1294.15	1100.82	1107.81	1432.59	1325.1	1084.05	1050.68	1275.32	1170.76	775.951	748.43	821.335	834.847	973.546	959.155	1136.54	1339.81	1246.32
OS11G0603200	1386.04	1131.49	892.67	1425.79	1054.71	1339.16	622.62	1003.22	919.326	1015.9	1578.59	1646.58	1199.43	893.56	926.138	481.296	632.468	462.247	1569.21	1617.45	1437.15	1372.47	2139.92	959.94	1882.21	1253.1	1331.81	729.25	780.871	825.565	654.542	1401.72	933.059	1014.21	1276.81	1100.05	1323.94	1404.27	956.972
OS01G0238500	1370.91	1884.63	2247.85	219.857	552.184	559.739	2033.84	2486.98	2058.46	1263.5	232.966	314.341	986.947	992.408	1041.29	1264.02	1051.07	1491.88	279.663	1435.91	386.459	749.796	382.902	662.036	874.555	631.178	355.271	2357.49	2136.03	1901.25	155.193	360.809	302.458	2387.52	2471.92	2275.49	378.08	421.454	729.466
OS10G0505700	125.26	128.736	487.334	4308.89	3840.47	3945.91	225.861	198.234	198.412	1842.16	1739.4	1471.05	151.217	170.925	155.71	72.0112	44.0515	133.315	1052.75	876.403	1622.48	5039.73	1549.55	1793.4	1474.66	1567.69	916.899	804.932	759.187	783.014	704.35	277.724	728.419	353.834	179.738	239.353	891.23	1204.84	1288.16
OS01G0191200	672.842	1241.4	1838.37	987.578	1159.7	1046.73	1465.24	2196.75	2315.8	908.467	565.104	616.952	1037.78	1015.11	869.993	1228.63	1112.24	1746.45	599.14	1139.6	736.277	1168.49	858.911	959.292	590.579	485.335	430.328	1264.45	1080.61	1027.56	643.595	631.511	596.678	2770.72	1786.84	2065.65	835.394	713.907	736.258
OS12G0169600	1603.02	2630.64	3293.26	802.971	770.283	623.024	1340.31	1530.75	1789.45	1148.73	705.946	764.693	639.154	502.521	621.793	1030.89	1192.85	1202.68	501.382	778.329	645.68	634.517	818.682	574.508	779.793	630.422	718.572	2554.74	2670.01	1443.63	432.448	402.02	484.134	1672.8	1301.71	1213.64	433.139	432.367	577.181
OS06G0708600	780.128	969.418	1203.27	1228.25	1351.2	1362.36	1369.98	1250.79	1327.18	1206.56	1140.59	1154.44	896.978	918.104	971.318	986.37	1142.14	1226.98	838.846	845.712	1172.37	1108.89	903.788	965.146	1056.05	1130.29	923.374	1133.67	1302.58	1183.63	979.995	497.678	891.55	928.549	1028.85	1114.66	973.544	1214.43	1069.68
OS10G0411700	853.631	1305.05	1320.23	998.003	1516.84	1244.91	1096.92	1666.36	1656.15	1221.57	753.201	668.568	1166.06	945.699	1188.32	1134.71	1167.43	1169.87	662.635	915.904	669.39	1260.72	868.099	1001.28	618.788	756.787	539.649	1421.5	1493.46	1385.17	678.162	692.505	647.341	1483.7	1363.37	1586.15	866.963	771.102	848.619
OS05G0462000	1133.5	2250.18	2653.19	513.446	689.416	499.691	2171.76	2369.71	2411.12	898.742	569.729	541.281	940.054	825.772	647.174	1187.12	1114.68	1593.25	225.856	450.585	347.924	882.94	1197.93	844.662	322.535	300.516	316.713	2050.4	1761.37	1572.51	284.426	277.743	355.627	2367.87	1810.81	1660.85	520.353	588.345	395.378
OS03G0565200	943.675	1023.12	1243.63	1269.67	1228.78	1490.99	875	1601.01	1355.18	1213.17	777.826	821.584	978.085	806.303	900.508	612.129	500.901	729.654	861.571	1714.28	945.016	1288.56	1255.42	932.8	1154.22	763.136	639.085	1449.22	1119.7	1286.15	415.188	787.613	613.915	2083.98	1536.63	1866.83	896.914	786.292	774.239
OS04G0533300	941.701	1080.6	1039.6	1180.08	1025.31	775.615	1020.49	802.525	790.693	1061.52	1106.53	1273	1026.97	1041.74	936.879	789.732	785.81	1075.98	1108.76	1260.23	1132.18	957.816	1430.13	1221.14	1011.1	918.489	928.45	713.268	876.473	901.419	1279.61	1655.55	1183.45	949.603	1206.46	849.671	1281.79	1238.62	1105.1
OS07G0631100	757.979	934.318	1182.51	1751.23	1766.78	1800.09	932.609	1308.99	1565.81	1200.1	1214.75	976.789	933.52	823.634	888.329	756.134	635.098	923.369	716.68	839.17	788.496	1399.45	1092.06	1121.25	566.207	715.904	624.023	1781.42	1295.78	1360.39	730.793	668.319	626.432	1533.2	1132.68	1392.99	848.723	706.449	649.079
OS07G0683900	1532.1	728.92	462.124	1110.75	695.539	2052.57	345.779	1305.93	1112.94	712.103	1158.23	1024.17	1652.4	1468.4	1141.24	177.631	119.142	165.358	1418.15	1642.74	1160.42	1509.75	1203.67	716.724	836.418	721.719	596.28	705.377	508.921	1027.71	672.091	1319.55	755.679	1265.5	1681.21	2022.65	1737.03	1386.41	968.541
OS08G0566600	1230.45	1876.1	1848.35	1322.87	1065.95	1002.73	1105.14	1835.09	1817.46	885.924	755.753	745.204	906.491	634.506	789.786	732.773	708.369	805.649	672.555	1183.11	781.607	1162.28	1231.71	708.176	897.233	593.292	509.537	1910.25	1809.65	1387.69	271.531	435.606	331.013	1980.54	1504.09	1639.69	601.647	579.446	471.65
OS01G0882500	524.11	715.4	909.396	1120.29	867.932	1181.28	1108.33	1611.41	1279.39	1082.15	1148.01	1047.43	1356.06	1015.4	986.879	720.435	558.739	1016.06	976.922	1566.71	1209.02	1548.35	1143.31	1006.93	1078.73	863.371	668.176	639.459	825.569	829.111	776.855	595.89	730.075	1446.23	1695.31	1729.32	859.629	1143.69	1060.61
OS08G0549100	844.79	1118.89	1140.39	1202.11	1171.55	1199.55	1022.61	1436.79	1505.04	1013.74	1048.68	978.308	1076.13	927.948	982.876	914.837	909.288	1057.97	870.258	1146.02	882.82	1232.72	1270.49	1007.68	856.495	724.01	705.401	1196.05	1137.43	1117.94	671.383	862.278	736.513	1464.51	1247.93	1390.74	896.544	878.225	767.213
OS09G0485900	902.922	1354.35	1191.7	658.063	910.189	886.322	1239.39	1834.77	1540.48	1130.76	700.759	642.098	1488.05	1201.79	1626.98	1028.4	1087.32	1009.57	748.27	990.22	751.187	1259.44	754.763	816.816	701.236	784.459	522.893	943.238	1289.18	1076.1	755.356	688.885	657.665	1144.28	1608.85	1837.87	769.995	861.722	1035.3
OS03G0345200	870.452	1244.25	1211.15	993.696	1267.54	1246.21	987.096	1717.5	1555.13	1091.69	737.248	614.611	1246.1	985.129	1316.91	1019.15	952.955	1018.22	647.676	830.388	611.817	1354.42	899.309	929.56	582.976	606.225	468.212	1421.35	1235.09	1254.91	627.118	753.736	571.859	1583.49	1385.36	1831.62	777.191	667.573	704.207
OS06G0348800	1372.07	1406.18	1565.71	456.949	503.492	470.75	1919.5	1733.61	1501.31	786.555	435.911	767.263	973.44	1138.44	973.187	1303.39	1545.19	1677.04	588.58	946.324	723.328	615.62	650.114	662.912	1115.46	749.085	710.591	1279.43	1359.2	1236.96	694.621	752.671	751.63	1333.09	1337.29	1155.44	655.329	689.507	854.914
OS05G0170800	1009	1244.43	1112.73	1065.39	996.127	1047.15	973.995	1083.55	1165.48	1142.19	1132.39	1243.71	796.712	732.505	765.194	729.696	852.988	750.173	933.758	1306.83	1007.24	1019.02	1168.1	849.558	1285.39	1045.88	942.356	943.589	1018.23	999.95	804.443	1019.95	849.967	912.997	960.648	942.949	914.292	939.947	834.285
OS06G0152100	854.711	843.303	858.08	1443.86	1487.4	1590.16	665.054	680.898	804.658	1047.01	1281.76	1030.83	765.397	759.33	783.337	733.816	805.473	800.249	1017.94	912.625	1023.91	1186.88	1122.77	1137.56	968.983	1040.34	958.428	1089.75	942.609	1082.53	926.074	1030.08	967.292	798.661	749.458	812.222	1101.32	1055.22	923.577
OS11G0216100	958.28	1014.53	1071.77	1208.76	893.19	1136.52	933.374	1280.52	1196.51	1014.17	1113.85	977.521	830.936	627.892	714.195	457.519	519.36	687.403	1021.79	1437.52	1188.64	1286.59	1512.41	814.186	1244.69	1017.03	967.413	941.79	984.233	898.597	600.753	828.479	641.566	1108.13	1191.5	1316.61	756.011	800.282	681.192
OS02G0137200	488.26	820.415	1058	911.514	847.962	972.054	1027.18	1614.29	1414.23	942.075	807.146	839.079	1538.67	1163.94	1448.48	921.984	782.653	1232.3	825.105	1181.31	799.174	1112.64	764.335	765.093	698.373	616.06	451.103	817.695	815.777	694.687	718.374	566.86	598.801	1283.12	1534.68	1999.35	756.349	965.563	940.938
OS06G0724400	787.224	869.52	926.62	1638.47	1322.74	1554.51	648.293	1140.87	1159.47	1032.25	1332.61	1193.07	878.146	625.706	674.991	430.623	481.141	541.03	862.248	1186.86	1031.48	1210.66	1596.71	787.954	967.992	826.381	725.723	956.656	859.98	924.309	597.821	819.781	695.199	1234.23	1082.92	1101.17	869.43	845.772	593.67
OS03G0408300	653.289	968.838	1028.83	844.901	1100.27	1075.1	1035.9	1677.47	1562.35	989.916	678.636	584.052	1089.54	938.019	1196.75	904.713	923.586	980.535	635.076	776.861	660.485	1344.72	751.411	813.247	543.379	677.299	455.376	1196.74	1330.88	1162.8	596.444	581.711	555.565	1464.84	1343.13	1624.77	700.558	748.039	791.538
OS05G0401100	739.163	921.016	1182.51	783.411	809.585	888.342	1229.01	1685.63	1504.07	1028.73	472.585	615.193	980.649	898.502	860.826	837.765	738.194	980.762	626.195	1400.02	823.878	1010.94	852.981	742.009	858.086	567.791	433.698	1028.19	1140.38	1008.8	470.085	509.961	486.628	1930.78	1635.98	1850.5	664.875	696.209	893.767
OS02G0469600	697.257	725.594	885.516	1250.27	1245.61	1379.34	907.884	1312.71	1510.66	841.191	876.857	823.001	1027.94	981.349	1010.32	858.191	750.567	1018.46	702.616	869.548	748.542	1026.54	1029.24	795.841	526.768	540.607	493.469	1215.32	1052.85	1047.91	713.564	873.91	701.282	1436.97	1035.22	1186.35	953.045	657.337	656.629
OS04G0444800	1313.49	1499.04	1319.66	1195.72	850.307	1023.23	859.875	761.583	832.193	895.476	1045.17	1125.16	431.364	367.574	403.513	524.751	803.651	507.772	1163.26	1133.26	1182.12	1005.65	1369.92	771.551	1927.85	1303.84	1531.33	1021.02	985.695	741.335	569.153	736.128	648.822	770.384	712.445	755.148	660.592	797.166	688.387
OS03G0285700	798.36	757.165	905.887	1131.89	1228.35	1308.31	771.253	689.317	791.606	1067.46	878.678	822.377	797.795	914.504	828.791	766.701	738.573	911.743	895.566	750.12	805.939	1384.35	930.815	1207.92	837.042	898.164	780.367	917.285	984.699	1083.3	787.553	811.932	832.534	1057.5	921.466	899.646	991.301	972.255	991.01
OS06G0601100	808.823	951.055	1055.78	1315.7	1296.43	1260.24	984.194	1046.22	1178.61	1000.17	954.248	876.673	755.467	696.027	769.568	686.678	747.693	853.992	773.512	681.794	904.335	1041.12	854.953	945.528	891.676	933.603	745.724	1354.56	1367.47	1191.87	699.498	689.166	691.865	836.436	755.762	859.04	788.953	699.296	811.505
OS05G0291700	856.448	1221.48	1353.63	821.709	802.698	744.277	1175.82	1445.44	1167.07	1098.33	438.862	701.948	847.137	854.094	740.202	926.707	786.566	982.304	559.348	1114.18	732.733	962.361	764.362	887.222	879.105	590.067	473.794	1187.22	1115.99	1095.19	544.606	545.875	572.921	1653.76	1452.77	1479.65	553.333	708.923	858.661
OS02G0638300	1040.72	1124.19	1250.98	743.737	772.281	788.055	1133.97	1774.2	1644.22	685.409	674.557	673.957	1014.47	875.68	1020.86	819.304	781.705	930.536	654.188	1068.48	680.486	812.852	868.362	648.058	709.855	586.005	528.601	1127.28	1129.54	1120.96	496.985	651.507	514.585	1574.78	1405.75	1386.28	708.479	673.991	592.674
OS04G0598000	704.72	547.656	689.13	1557.31	1352.35	1649.1	679.676	594.759	672.184	830.02	732.702	833.06	617.878	741.205	696.41	623	768.343	964.146	1097.73	837.469	841.484	1162.72	879.342	972.136	1155.37	1318.01	1334.18	1270.72	838.546	936.975	1157.29	843.802	924.795	975.499	580.542	650.436	789.438	886.909	951.528
novel.3804	1492.52	834.581	458.112	235.536	157.93	184.96	581.99	364.742	213.901	411.171	652.309	1196.52	726.81	828.456	767.874	615.822	1044.42	377.825	2334.76	1378.85	1608.88	355.933	1154.65	579.569	2443.42	1397.16	2016.69	91.6469	275.02	246.978	1184.42	2211.27	1705.89	151.474	660.328	278.702	993.083	1643.9	1496.31
OS04G0676100	572.267	709.264	814.732	1303.76	1124.38	1352.86	669.615	1266.86	1262.95	897.694	970.115	764.093	1008.18	780.785	820.108	511.173	407.824	677.76	686.097	1225.04	839.923	1311.05	1266.81	813.503	630.982	499.024	410.503	1125.04	856.345	1000.53	531.224	651.831	577.674	1774.85	1253.48	1566.13	808.728	739.631	643.335
OS02G0797600	679.506	856.263	969.995	1302.22	1320.17	994.281	891.545	776.02	914.921	964.251	2003.75	876.289	625.035	640.453	587.135	716.199	706.876	772.812	686.989	648.001	805.376	1562.29	1226.17	1049.71	723.636	949.999	740.108	1510.18	1081.4	1033.95	640.254	474.526	567.809	884.706	683.442	723.241	654.46	944.895	694.027
OS07G0608700	643.919	904.631	930.62	1008.86	1129.26	1124.24	881.153	1152	1204.61	929.106	825.903	713.483	1113.25	940.894	1039.2	819.894	771.225	940.671	692.729	806.917	752.598	1072.49	859.233	821.069	611.18	604.42	508.766	1135.08	1077.93	1050.25	669.178	576.569	626.509	1106.85	1165.69	1333.15	784.2	736.866	740.569
OS06G0172600	706.997	1129.71	1060.94	758.496	1029.98	1024.04	1062.41	1673.54	1633.26	949.393	568.095	525.041	1049.67	837.205	1066.62	870.453	835.149	889.225	504.99	776.37	536.541	1017.93	764.804	722.407	525.532	575.858	396.923	1292.93	1134.47	1094.88	529.701	594.453	467.831	1463.67	1233.48	1522.41	703.809	602.891	607.514
OS06G0612800	510.951	763.253	876.535	1781.1	1645.58	1388.74	723.066	768.558	866.322	1172.45	1149.6	1047.18	542.026	530.759	526.832	531.937	509.479	605.447	797.443	962.07	858.056	1116.64	1205.8	1060.16	622.502	720.11	814.066	910.852	829.685	787.712	1167.62	973.805	809.34	764.172	662.283	809.63	991.005	819.48	728.591
OS10G0567400	973.145	1091.81	1060.85	782.979	727.469	735.409	983.32	1099.41	1022.17	929.485	645.707	901.345	799.324	778.915	726.694	767.352	785.569	767.014	825.573	1293.18	920.901	765.527	1011.53	836.009	1154.69	814.23	775.668	774.869	816.964	771.53	690.551	947.897	768.348	1018.77	1103.96	931.869	737.697	875.4	879.002
OS06G0716100	668.454	676.942	1096.86	286.587	431.144	655.426	842.167	1322.46	872.77	844.012	395.373	440.305	719.267	824.998	709.259	146.466	490.678	1356.2	599.656	937.606	687.953	1997.64	875.651	2026.04	719.204	785.548	903.836	773.326	1925.26	1742.26	735.114	486.339	583.527	796.871	1315.71	1217.9	631.405	735.349	722.477
OS05G0579600	573.074	295.22	306.093	1250.98	761.632	1716.18	394.725	516.781	608.724	517.299	731.643	808.268	975.128	963.268	805.182	168.788	136.68	281.332	1436.15	1249.3	1281.23	1500.59	1109.65	825.077	772.56	512.177	581.068	1279.47	550.43	928.287	737.599	1141.86	770.623	1929.45	1015.17	1181.74	1391.37	1088.38	874.163
OS03G0343900	448.646	835.137	1415.6	739.943	953.465	884.631	1068.75	1675.33	1571.81	1285.89	352.141	601.24	717.905	664.677	627.973	769.989	512.441	1004.69	335.965	1231.21	544.9	825.361	538.79	905.531	496.203	418.258	307.321	1789.57	1292.61	1209.12	447.132	473.416	469.833	1822.25	1204.65	1414.16	593.013	514.562	705.446
OS08G0366100	1026.96	1098.31	999.233	700.901	666.802	620.656	954.057	814.267	791.692	704.248	698.107	744.638	841.598	928.819	917.742	933.749	1032	1058.16	768.843	780.086	731.409	882.53	992.9	872.694	845.334	675.922	761.712	657.906	911.65	898.561	1010.45	1197.81	1042	753.122	964.055	744.591	783.506	796.26	749.241
novel.19353	815.879	1029.2	1323.02	456.619	447.242	365.444	1432.85	1406.37	953.973	1087.98	392.14	693.031	821.788	896.137	831.735	1017.48	746.262	1153.81	535.459	1066.66	657.607	831.555	662.059	877.402	1151.57	645.579	576.016	678.675	1056.82	984.191	556.357	518.079	598.329	1091.32	1501.21	1091.79	501.633	819.931	1064.73
OS05G0461400	598.778	907.89	1055.4	1367.97	1167.94	1079.43	845.977	914.159	989.267	928.554	881.695	880.285	606.879	602.961	549.124	622.113	591.435	828.338	769.976	827.632	866.67	966.345	1086.66	846.348	745.799	708.658	628.533	1279.83	1122.98	984.654	724.426	711.018	646.579	1078.11	774.822	829.958	788.83	811.02	707.911
OS12G0115300	639.492	1038.73	1885.77	1448.45	1659.54	1247.63	258.133	498.198	416.539	786.927	655.798	488.368	856.584	794.751	681.237	1097.14	674.312	1130.02	366.242	378.913	424.031	1793.21	948.555	1343.99	345.098	486.361	347.133	1775.24	1435.34	1533.22	412.619	211.796	341.178	1481.89	856.158	1047.14	591.964	386.215	521.812
OS03G0704100	1026.1	1010.48	984.534	1028.57	787.932	1128.06	764.373	1323.48	1154.33	771.329	910.893	796.188	854.168	703.259	813.043	489.791	514.151	535.348	783.065	1246.54	785.601	876.294	1168.68	596.737	1040.1	669.216	588.358	1036.17	831.606	960.623	313.992	748.701	466.963	1254.73	1172.25	1264.11	752.231	635.072	493.653
OS05G0311500	455.349	759.82	643.204	1571.49	1654.5	1975.54	492.363	1004.78	1198.96	960.671	1288.92	935.281	855.44	536.041	580.147	447.426	379.282	445.609	666.166	1004.69	768.669	1244.17	1611.68	649.065	559.273	500.944	324.659	1364.54	955.705	982.082	351.469	607.525	445.402	1102.94	809.111	891.486	801.802	882.69	466.227
OS01G0279700	750.263	664.49	612.499	814.813	728.506	825.191	609.71	873.649	791.937	764.395	912.729	964.224	993.049	848.107	850.741	580.936	581.64	572.304	1081.36	1324.61	1062.14	844.559	1166.11	803.154	1038.66	741.461	699.764	508.895	532.522	652.779	808.19	1340.48	943.422	862.277	1035.84	884.896	995.124	1048.52	921.711
OS03G0781501	672.167	1069.09	1050.85	720.103	1101.31	992.17	794.204	1469.14	1401.61	807.48	525.055	479.565	1026.12	882.761	1112.2	926.036	861.728	846.037	507.606	797.412	537.56	1010.21	619.214	642.62	498.511	552.137	347.659	1076.78	1028.26	928.078	438.145	486.551	433.152	1231.9	1103.54	1458.23	657.031	561.247	611.257
OS12G0190000	1024.84	1172.57	699.668	1496.61	1004.33	1175.92	443.713	993.361	1142.3	650.108	930.548	700.617	1069.69	540.786	806.327	414.635	606.491	253.553	1120.63	976.221	863.112	1315.91	1445.66	491.844	1093.83	819.622	570.139	836.954	1018.6	793.082	257.069	764.336	400.596	776.919	740.264	909.225	555.097	628.035	486.887
OS02G0651300	809.12	915.917	946.988	675.285	649.213	705.024	916.828	1249.72	1171.21	780.329	717.239	664.932	979.673	948.286	920.855	726.623	754.275	885.416	674.055	1136.04	720.289	683.888	746.814	640.788	676.431	619.878	507.143	740.135	858.046	892.526	623.271	768.479	651.201	1068.93	1222.34	1187.03	713.408	688.378	746.373
OS03G0811900	829.159	836.64	909.218	1095.63	1123.9	1102.33	656.662	683.371	758.387	846.661	894.987	826.247	668.232	667.426	729.098	676.063	682.031	713.926	771.884	812.959	740.143	935.793	933.061	880.325	776.633	758.575	766.475	1016.38	839.044	927.335	744.869	759.158	724.13	842.592	798.887	868.321	852.567	751.882	708.481
OS01G0104400	818.007	812.861	880.522	906.761	1139.64	1233.4	928.591	790.528	981.944	792.243	669.795	705.493	664.943	791.163	750.129	713.419	686.823	635.052	611.102	673.364	678.635	1044.89	684.272	951.151	666.92	756.951	574.353	1176.42	1045.47	1039.84	795.468	745.724	813.423	880.72	729.522	766.913	799.026	758.554	771.947
OS01G0559600	517.145	463.936	641.786	1422.36	1088.28	1020.14	470.091	290.669	326.552	935.16	1225.59	1786.54	445.265	547.603	397.143	463.017	406.396	565.366	923.627	588.045	965.006	752.539	995.011	1285.42	1070.93	939.295	1077.61	580.936	488.524	634.973	1586.76	1451.6	1302.28	524.532	390.53	364.363	1055.81	1064.23	744.009
OS05G0568800	459.478	412.24	494.31	1859.4	1831.5	2139.57	603.833	416.894	460.609	1014.36	1032.41	823.103	280.52	410.581	342.345	616.667	580.357	497.4	875.584	750.04	1335.13	952.164	776.211	978.799	725.554	1071.73	796.229	1016.3	720.549	631.335	891.147	738.334	686.315	531.72	433.216	475.994	1181.55	817.371	995.812
OS03G0758800	740.566	831.004	922.669	720.837	905.256	902.958	804.257	1052.01	982.362	895.679	723.508	660.038	924.2	836.852	992.283	786.274	782.138	781.508	687.466	708.409	651.683	800.874	717.371	773.67	643.889	732.112	592.646	941.722	958.031	923.681	628.494	666.635	653.44	967.514	1015.7	1129.33	740.234	729.595	718.819
OS01G0965400	931.729	1186.41	1052.18	543.229	507.61	531.45	396.445	678.379	562.785	746.797	903.343	890.251	1605.64	1306.99	1330.48	954.966	995.329	1027.87	534.652	663.264	549.893	921.249	1084.33	782.556	435.239	400.04	335.943	851.482	997.46	1004.78	288.465	379.083	305.77	1253.45	1574.77	1544.25	507.912	555.005	449.967
OS05G0103200	874.665	1165.66	1129.35	280.589	374.77	395.222	1368.7	1853.42	1587.55	642.129	335.225	376.898	1249.9	1077.47	1215.23	1102.63	1038.31	1128.16	340.867	566.192	301.641	549.451	461.103	473.051	369.436	283.037	214.858	946.588	1052.43	945.991	486.551	654.986	534.464	1355.86	1441.41	1705.15	496.214	433.091	609.701
OS04G0508300	578.599	656.134	756.239	1130.78	1174.4	1425.74	754.949	1241.47	1378.61	761.647	651.334	528.716	838.457	748.709	765.577	576.828	567.515	820.732	475.84	625.156	504.604	1114.84	806.244	676.162	450.252	461.896	359.509	1409.87	942.991	1092.69	418.383	444.758	416.087	1523.51	987.245	1361.95	608.622	516.4	538.917
OS01G0131300	780.096	819.831	1027.84	834.998	817.97	886.894	836.472	1037.46	783.462	883.968	716.81	741.404	749.22	754.645	766.753	604.817	676.996	781.562	686.125	836.963	676.118	1030.5	756.752	697.077	883.82	762.933	667.292	941.424	847.423	859.512	674.535	566.974	636.941	780.06	889.378	896.82	897.635	781.83	773.037
OS04G0119500	966.198	1068.64	912.719	605.23	577.686	541.473	900.384	888.08	804.654	691.364	1132	795.97	644.942	570.319	550.335	714.213	900.793	723.817	827.989	1016.25	816.495	863.057	1132.43	864.033	1017.1	811.395	838.986	503.855	663.497	635.443	861.809	1038.5	868.333	506.18	697.503	572.546	782.34	953.603	742.618
OS08G0432500	672.583	954.934	828.099	1225.03	968.581	1231.67	589.637	1005.48	1127.94	708.764	915.246	765.062	789.965	596.011	646.687	498.732	560.92	539.709	829.778	1054.45	933.879	1059.12	1152.28	578.066	735.893	578.664	467.648	923.075	895.092	841.005	335.448	537.67	425.719	1036.41	889.29	1012.3	694.282	742.903	521.156
OS04G0564600	566.511	813.636	806.238	1014.09	1102.53	1112.7	689.537	1005.14	1006.02	839.636	752.945	762.008	780.342	639.123	732.138	665.135	563.799	680.043	676.33	1013.13	745.945	986.92	952.425	791.845	705.922	594.238	490.281	881.333	761.062	786.838	559.697	751.91	582.562	1009.3	825.865	962.181	868.136	699.456	618.147
OS09G0253000	595.745	723.615	813.654	1426.19	1307.87	1262.66	602.153	751.286	901.816	862.924	975.174	817.706	685.925	537.106	597.319	515.818	445.22	688.504	680.9	857.882	773.599	987.257	1004.48	850.854	690.911	620.575	583.059	1094	798.617	887.042	589.976	703.031	573.224	953.778	737.441	884.503	731.837	665.61	540.15
OS06G0246000	657.098	850.967	988.769	1459.53	1533.33	1324.64	766.221	603.034	749.941	934.631	875.573	793.624	530.974	543.608	572.19	724.567	771.533	735.871	678.559	654.873	652.373	861.554	872.954	873.269	569.712	721.117	786.782	993.588	860.084	765.76	855.6	645.399	585.288	742.694	540.324	764.869	701.353	585.733	570.634
OS02G0310200	3.68758	5.91108	13.2094	904.944	1058.73	1053.24	1332.27	1342.95	1375.43	971.392	839.158	823.005	947.828	960.744	1007.74	1015.59	950.504	1227.59	634.939	812.119	804.737	835.257	864.122	993.783	781.529	884.916	816.981	0.199424	0	0	818.244	629.086	703.782	1102.45	993.176	1024.81	766.856	658.69	713.202
OS03G0581800	646.6	791.16	888.233	904.415	1113.26	1001.22	835.84	1029.07	1133.88	818.344	686.709	594.974	808.919	727.476	794.527	796.207	760.491	913.644	515.536	606.994	529.496	800.291	686.919	759.876	515.478	600.626	444.891	1308.88	1056.84	1133.77	486.735	565.844	515.041	1120.13	903.201	1054.4	665.454	504.835	547.542
OS12G0567700	573.659	936.164	946.709	656.997	915.665	862.181	874.158	1313.3	1192.11	850.888	527.714	481.174	829.138	734.944	918.717	744.561	753.935	795.106	555.249	676.295	518.865	1019.21	668.32	706.107	505.714	555.597	410.423	1048.78	1091.69	933.822	468.609	531.041	476.555	1186.46	1032.29	1270.31	612.987	608.729	638.776
OS12G0124200	606.187	961.903	967.878	645.46	833.811	807.051	960.842	1503.51	1365.21	849.695	526.09	495.205	840.448	737.414	935.768	705.093	731.228	800.544	502.761	686.905	525.014	915.726	654.836	610.381	505.697	496.338	387.361	1088.93	1002.22	929.911	506.689	484.411	442.608	1162.01	1002.65	1293.75	579.492	590.348	601.446
OS06G0603000	760.368	711.29	774.687	1048.93	875.392	1008.93	594.51	917.344	845.552	755.364	981.183	906.974	739.034	634.701	690.691	380.043	410.068	481.621	913.066	958.436	917.77	881.906	1098.92	649.811	965.288	743.279	758.386	807.453	731.354	780.339	493.942	738.428	607.512	813.217	863.008	895.94	722.734	774.239	559.526
OS02G0189000	693.016	924.621	970.603	607.922	651.904	807.429	874.279	1541.62	1383.66	779.024	569.563	534.449	889.473	676.04	791.1	674.218	580.52	746.24	460.281	913.406	497.997	779.859	664.638	535.845	667.762	463.683	373.688	1166.56	922.207	932.217	387.765	571.785	407.617	1479.61	1196.85	1516.36	527.197	449.125	469.93
OS09G0115500	489.776	661.254	503.05	835.982	894.201	685.829	488.9	952.541	995.698	787.548	1839.78	648.754	987.171	587.271	715.984	599.575	615.264	549.669	589.257	669.719	623.061	1313.25	2015.49	1137.61	418.001	564.654	494.934	801.457	533.329	630.273	370.993	677.748	432.113	934.178	786.613	886.397	680.228	1140.36	472.566
OS06G0647100	537.691	763.338	858.907	820.581	773.886	954.344	775.12	1408.98	1243.8	712.419	578.157	542.968	959.073	672.549	805.387	684.691	491.742	783.042	478.526	945.988	474.746	916.291	716.862	617.838	509.331	328.927	281.888	939.276	716.649	768.55	352.88	545.977	406.065	1866.41	1177.01	1962.57	678.154	474.046	473.828
OS01G0679700	588.136	900.878	866.53	682.026	923.043	833.404	816.312	1356.35	1315.32	848.24	526.188	450.015	922.56	695.799	969.892	846.733	843.982	830.572	439.59	675.507	497.033	965.452	614.48	668.38	463.413	502.652	368.669	1024.23	968.153	866.933	456.997	505.033	441.789	1183.25	1050.31	1402.9	582.217	517.158	586.006
OS01G0588900	786.728	1244.1	875.894	421.263	428.761	315.018	729.023	998.118	870.904	467.819	1572.17	405.223	1094.46	647.283	631.971	588.591	706.614	527.663	458.028	565.623	496.807	1281.42	2420.6	974.514	721.35	802.112	725.283	623.14	796.551	753.455	353.075	647.241	461.126	608.698	842.73	646.292	566.81	1573.15	339.074
OS02G0567100	489.095	610.181	635.527	1077.59	906.762	1172.73	682.776	1106.08	1050	748.552	854.942	750.852	911.052	698.419	708.171	540.787	485.942	658.73	633.687	946.521	723.058	989.416	1038.4	701.006	689.178	548.417	454.604	827.531	714.674	756.786	501.236	600.318	487.25	1210.12	992.021	1167.45	628.302	671.799	528.244
OS10G0419500	809.347	998.27	887.823	707.748	531.973	705.453	686.397	1207.98	1225.91	490.91	898.162	710.086	1694.02	1127.62	1279.74	803.444	854.067	759.488	476.815	624.207	493.616	508.66	575.943	318.358	531.707	341.752	343.34	926.177	899.676	777.062	231.602	399.12	290.422	1612.21	1496	1632.12	379.326	352.617	305.339
OS03G0232400	698.295	637.178	802.155	1343.76	946.376	1041.84	500.639	619.513	665.397	1065.83	1157.01	978.652	526.167	678.701	453.867	527.942	484.913	486.328	792.445	591.576	829.516	1454.73	1146.3	725.615	766.303	697.983	668.364	732.627	849.466	1056.31	560.027	610.014	516.999	615.976	531.566	444.357	840.58	589.372	656.621
OS05G0574400	1000.15	1028.31	903.05	479.425	494.674	485.322	1030.34	1213.38	1115.46	531.831	419.369	547.706	943.863	942.881	810.459	1090.97	985.933	881.363	522.734	710.28	513.319	535.779	548.238	469.901	734.42	455.165	440.951	822.192	947.901	956.773	453.202	691.271	566.325	1069.88	1159.04	1030.51	570.942	521.36	572.878
novel.17535	407.812	685.462	777.056	1319.96	1267.31	1206.24	471.664	1020.56	1130.88	738.162	954.768	752.37	823.922	521.275	669.496	369.874	332.069	456.923	568.61	839.73	595.655	1011.77	1061.72	658.118	378.52	356.326	345.262	1088.1	720.991	771.43	483.849	634.958	502.459	1342.78	844.752	1126.86	664.38	542.047	462.277
OS03G0306800	814.153	955.734	1084.41	548.74	466.14	577.77	1170.12	2024.68	1817.51	442.655	438.868	351.173	1174.7	815.968	986.751	812.631	785.685	944.319	288.803	423.312	328.725	489.644	526.98	317.912	293.382	266.795	203.955	1131.27	891.937	925.621	283.463	316.266	275.961	1719.93	1241.31	1551.61	396.77	399.194	351.15
OS03G0219200	752.177	763.348	805.108	737.249	702.778	758.735	835.39	1115.1	1035.54	719.528	674.339	657.31	817.565	675.972	723.789	569.445	585.209	616.6	599.938	867.946	658.29	784.523	793.548	627.505	783.539	607.161	513.131	718.213	777.438	832.428	467.063	616.051	549.364	1001.09	1022.58	1066.94	678.491	656.823	634.641
OS03G0843400	500.891	702.971	793.758	434.555	475.299	580.661	973.65	1561.04	1225.03	646.917	370.411	468.295	1304	1013.56	1159.73	869.172	680.514	933.325	507.091	1009.63	521.427	664.1	528.638	580.875	543.026	385.462	239.27	611.466	654.428	645.506	434.854	457.294	419.44	1238.65	1403.68	1698.61	499.075	467.058	598.137
OS01G0106900	774.19	759.593	662.801	918.487	769.872	846.511	504.414	746.699	684.039	685.128	798.943	791.566	762.615	648.349	626.058	496.937	555.889	501.67	864.661	976.625	806.632	831.42	1101.13	669.524	924.821	654.679	695.973	660.132	583.504	601.763	513.274	954.757	679.6	792.748	899.73	801.721	701.118	792.705	606.098
OS04G0349500	673.196	948.219	897.811	584.12	743.103	720.801	823.931	1114.01	1065.02	788.164	526.888	478.459	890.509	753.958	959.236	751.594	846.085	800.173	518.99	688.722	540.5	848.362	601.587	683.586	516.5	526.008	393.073	802.092	887.619	831.744	576.113	551.263	513.93	813.693	917.44	1063.38	618.238	601.464	678.64
OS08G0409100	900.245	838.226	733.559	819.581	822.586	701.729	551.767	744.28	731.445	704.434	564.759	930.551	661.751	582.734	535.726	577.381	563.611	449.97	702.883	806.867	822.294	817.223	868.65	611.618	926.474	681.136	508.402	926.382	945.676	821.765	655.487	984.063	798.276	895.866	808.871	710.05	552.19	587.917	544.339
OS01G0210600	810.986	664.992	1021.68	831.508	945.854	912.963	792.876	778.509	814.538	575.796	458.804	389.094	496.572	715.99	670.146	791.392	796.321	890.187	631.434	573.491	635.899	968.056	607.02	690.344	772.516	755.947	666.516	1040.23	931.358	887.14	542.82	452.956	567.151	883.999	661.516	710.928	617.44	567.473	857.639
OS06G0143100	791.904	727.845	596.518	782.896	827.865	904.183	644.824	747.989	871.872	504.133	649.682	615.867	620.297	582.768	580.669	547.21	601.883	619.141	790.015	931.488	696.802	802.868	946.967	579.747	835.496	753.297	752.686	835.681	657.381	661.886	692.924	995.965	751.003	944.866	681.704	806.717	768.221	671.614	586.303
OS05G0116100	550.828	750.039	811.954	989.348	1260.26	1530.42	661.774	695.236	750.559	684.795	805.507	598.74	679.188	646.27	523.997	413.043	309.98	362.422	559.106	759.875	592.251	854.949	656.219	687.458	585.194	804.936	536.365	1286.33	945.826	1011.29	531.802	612.322	658.598	906.324	880.245	703.898	610.546	643.693	437.034
OS05G0411600	455.607	628.875	754.891	1128.25	1094.97	1100.17	631.331	800.169	879.934	888.472	947.825	785.33	554.315	459.085	531.026	482.157	499.836	648.591	579.258	843.506	611.499	978.053	964.25	772.89	526.402	574.683	499.901	861.625	688.337	707.464	637.197	627.153	577.435	980.245	732.61	878.589	656.547	659.52	565.764
OS05G0160200	517.769	845.627	853.676	738.613	964.69	902.59	711.845	1220.08	1214.02	781.201	501.06	417.325	796.061	653.022	850.816	641.775	664.061	724.383	485.575	571.883	456.902	966.354	635.907	665.129	353.31	445.169	318.581	1093.47	946.223	891.614	422.618	481.304	395.035	1285.92	921.373	1278.3	531.091	501.251	520.588
OS06G0136600	556.856	563.182	558.849	673.923	682.701	797.131	622.877	1097.55	1097.69	743.098	554.927	535.667	830.55	708.036	730.838	519.669	487.434	583.083	648.112	1042.13	734.872	904.126	991.963	665.377	572.516	413.85	361.394	653.05	548.359	723.209	483.302	837.577	770.929	1206.2	1025.17	1142.24	700.631	660.021	691.389
OS11G0550800	307.44	514.522	636.566	875.236	792.429	966.489	790.872	1688.46	1334.26	369.449	332.405	303.023	1251.45	885.613	1131.88	669.133	520.147	793.137	570.628	991.348	566.941	467.997	473.683	352.207	500.595	412.247	333.13	1097.7	681.109	752.515	257.807	359.161	243.129	1773.52	1313.36	1927.06	312.048	291.973	266.044
OS01G0662600	704.476	738.322	724.654	642.656	541.816	573.549	839.233	876.544	731.759	726.101	684.126	818.027	718.832	719.456	663.192	628.826	669.207	710.965	751.485	906.496	807.408	681.302	870.164	645.864	940.328	761.139	709.021	491.84	735.356	724.838	691.219	670.06	635.519	589.012	857.427	643.56	688.445	777.805	676.28
OS06G0185900	916.088	1202.26	1545.44	617.271	506.478	708.419	1143.37	1575.18	1829.55	357.744	373.47	211.658	836.081	623.979	776.12	582.625	542.471	898.987	177.008	372.326	213.372	512.572	393.598	262.408	156.603	139.076	111.075	1776.48	1071.21	1046.44	116.485	142.256	116.243	2247.52	1357.1	1977.05	223.445	159.725	144.258
OS05G0592100	651.979	709.448	620.29	857.619	705.979	817.963	556.166	888.488	822.681	670.495	796.624	821.744	844.056	681.238	687.393	522.765	500.244	560.649	755.305	1033.71	717.612	819.724	1042.29	628.017	719.732	523.9	513.769	567.453	509.04	549.877	561.428	924.635	614.096	901.591	886.923	919.531	715.407	700.663	562.542
OS07G0628900	485.467	432.717	505.185	921.471	922.502	944.716	639.541	711.988	619.117	544.853	470.369	604.509	700.275	710.15	644.78	602.768	595.136	656.374	861.552	1078.74	1121.79	549.087	540.148	618.418	919.943	845.431	821.495	315.97	398.165	482.257	1440.45	1311.07	1259.7	598.9	701.318	629.361	592.006	603.634	474.961
OS03G0284600	754.322	731.43	667.429	1012.72	701.838	940.203	496.808	739.271	721.699	750.733	1069.17	987.006	726.7	525.683	560.92	309.568	292.461	344.003	765.205	1075.8	807.243	874.555	1216.01	633.166	988.812	661.618	650.337	580.838	526.748	586.467	379.657	699.714	464.834	795.036	827.33	856.465	807.211	757.347	529.987
OS05G0292800	691.589	886.871	812.266	837.608	869.423	999.273	630.625	1289.87	1444.38	706.686	600.741	546.169	749.161	530.393	684.913	483.075	465.095	414.485	512.497	875.311	484.786	821.723	848.559	434.168	549.007	466.873	319.801	1000.9	951.401	871.536	288.954	544.905	368.744	1312.25	931.852	1210.4	529.227	404.379	399.343
OS07G0243150	209.989	354.204	446.078	447.513	387.528	491.766	1433.04	2001.26	1865.51	418.221	315.131	281.978	988.427	699.602	457.855	215.566	199.055	326.812	325.513	718.496	364.519	552.168	472.438	355.255	401.992	270.658	246.803	1549.23	1163.72	1283.14	182.656	345.407	256.129	2837.91	1609.67	2234.36	414.388	315.08	329.417
OS01G0618100	551.545	526.901	675.112	682.623	800.139	774.218	759.205	829.1	819.476	557.883	492.571	569.663	770.272	776.421	698.997	663.028	656.116	828.297	678.228	749.413	707.753	740.018	651.266	761.64	517.998	461.546	413.172	739.692	747.652	859.325	695.532	720.463	743.422	968.389	914.543	797.672	741.526	787.768	769.097
OS01G0501700	597.885	639.943	671.732	684.343	628.378	747.97	650.584	958.474	890.53	643.776	590.224	634.352	862.835	758.739	737.766	539.09	524.509	589.206	678.689	976.348	685.147	753.193	896.723	579.662	651.26	465.613	426.037	611.736	523.279	634.888	568.415	807.105	665.519	1145.99	985.85	1074.31	675.813	746.764	635.256
OS01G0918300	781.543	616.989	569.65	919.182	787.103	1197.48	458.444	666.452	685.162	586.08	872.454	670.296	748.618	633.897	671.479	416.211	415.81	462.049	675.362	810.035	731.578	970.768	886.712	606.769	668.965	570.56	451.153	820.466	655.635	752.427	507.848	790.286	536.596	975.427	804.694	922.371	804.866	723.3	569.841
OS01G0328400	558.223	843.623	808.915	659.42	905.01	836.411	777.149	1242.77	1194.72	707.636	469.186	396.785	753.015	682.216	838.906	734.054	724.226	696.644	469.517	605.639	433.768	906.455	583.902	606.728	393.357	424.294	324.959	965.349	927.165	875.623	410.66	473.662	380.971	1086.78	858.547	1175.68	541.415	480.761	508.677
OS01G0589800	393.452	537.176	645.727	1064.08	910.846	1062.07	584.94	1314.13	1239.36	602.979	609.641	479.427	887.892	587.865	701.865	449.521	380.525	576.866	510.505	882.196	597.615	969.286	656.758	497.166	458.916	387.492	286.651	950.342	818.495	847.219	316.204	454.06	342.217	1373.11	1069.64	1352.64	506.988	458.009	354.431
novel.25240	746.737	730.851	621.819	453.687	387.976	372.339	704.078	746.541	582.658	662.808	700.515	862.713	779.521	728.305	673.288	542.247	651.172	561.943	889.002	1088.64	871.6	593.982	943.395	628.488	1030.05	744.634	756.561	283.654	503.014	472.688	579.37	940.53	672.145	553.526	923.185	685.029	749.512	877.775	773.871
OS03G0390600	737.03	1643.5	1716.56	239.958	248.424	259.05	938.142	1744.34	1960.26	129.999	139.592	100.775	1008.87	744.732	868.436	883.817	767.34	1103.41	79.9472	117.498	100.144	157.855	133.783	112.481	57.5538	70.8387	69.3367	2370.23	1673.69	1434.41	83.0103	60.4141	69.2516	2033.38	1145.59	1727.14	89.5496	81.2047	64.5215
OS03G0196800	597.615	815.895	892.623	430.067	460.145	541.952	873.91	1426.95	1322.66	485.809	373.969	349.321	1085.4	836.686	1023.95	747.406	639.856	896.394	363.402	731.524	345.987	535.93	484.592	394.563	325.056	241.481	210.141	983.341	790.481	768.04	299.263	421.834	312.582	1563.19	1275.53	1760.05	439.716	342.117	393.192
OS02G0759900	566.032	498.036	398.768	1006.43	697.406	1001.53	257.982	663.847	505.551	585.099	957.265	885.983	1008.82	609.923	835.438	318.106	159.612	211.574	803.674	1107.8	722.869	1124.39	1063.45	605.549	685.602	420.552	353.194	455.416	419.205	569.13	351.346	756.81	556.643	1091.23	1070.02	1376.73	844.732	726.465	491.075
OS11G0163100	580.174	649.653	643.765	664.807	693.727	643.948	581.347	547.354	540.045	939.78	962.486	970.623	545.247	520.748	515.863	514.117	572.331	529.822	713.192	760.979	708.377	769.842	881.06	842.181	693.949	627.405	617.428	499.355	577.181	597.51	854.065	825.775	777.519	533.681	631.535	555.195	813.042	852.314	823.846
OS01G0123900	125.464	582.531	441.22	131.842	574.121	218.208	758.815	533.781	331.748	1205.49	1070.89	335.329	366.369	123.841	131.81	398.177	527.187	462.795	153.774	857.784	258.454	849.605	2736.16	967.452	695.117	1226.11	1050.88	2385.27	1060.31	751.34	119.001	713.847	539.442	207.184	881.736	275.087	614.442	1579.76	300.71
OS02G0643500	560.143	648.232	633.69	891.092	813.283	916.924	479.349	1027.17	875.967	668.885	709.259	602.2	875.205	649.694	763.581	424.695	360.95	420.978	606.541	971.974	609.253	890.79	825.438	573.817	578.096	435.867	343.469	610.338	573.671	682.112	402.292	653.742	462.123	1064.52	1004.14	1174.71	655.151	596.368	479.747
OS05G0531000	497.993	595.275	878.149	1277.41	1134.35	972.688	499.012	870.258	881.919	907.91	840.207	715.052	294.919	344.137	298.512	330.855	347.465	472.655	370.888	421.517	458.963	1703.16	1001.86	773.03	496.384	438.05	351.081	1355.91	870.887	982.167	420.035	402.579	363.887	989.653	572.872	602.688	619.798	464.51	535.276
OS12G0508300	540.781	776.61	760.892	788.563	996.664	912.627	695.486	1129.19	1119.48	716.436	497.147	410.432	774.008	608.008	771.227	655.693	635.662	694.873	468.627	603.059	452.229	796.348	585.14	571.859	406.361	470.798	376.177	923.074	814.16	859.443	358.198	407.437	359.362	991.198	895.367	1145.23	548.429	396.934	432.838
OS09G0537700	886.479	684.593	460.281	2.73493	98.0321	239.674	2514.05	1126.45	1508.67	105.87	1.27003	2.58518	219.453	357.832	212.142	848.433	639.62	440.331	7.74764	258.264	93.6722	17.6411	7.03966	13.127	215.182	439.543	116.819	7462.52	3501.34	2684.73	1.23896	24.2722	104.282	111.882	335.554	495.085	14.9297	29.8924	30.5769
OS03G0685500	464.559	581.741	717.235	966.121	974.286	1036.14	525.098	944.926	982.484	711.84	671.451	514.265	729.92	586.003	728.071	546.723	476.086	630.217	473.394	646.065	471.723	915.032	838.386	612.044	411.349	406.388	333.639	1075.28	803.746	902.77	321.928	463.92	383.016	1175.78	826.39	1096.15	532.742	417.597	418.442
OS07G0665200	525.608	695.314	752.05	699.106	953.088	840.399	778.106	591.056	708.648	719.462	649.861	569.738	606.525	604.947	673.843	755.598	782.185	827.057	554.771	575.251	531.34	704.929	580.285	783.497	586.281	673.129	562.951	884.294	895.534	845.846	554.272	427.864	507.283	663.327	640.29	737.771	616.406	587.886	624.738
OS02G0768600	586.32	724.413	786.783	590.947	640.586	721.962	895.296	933.981	1001.88	648.771	515.731	464.944	670.959	667.12	711.3	671.626	610.151	812.782	423.775	589.381	493.493	750.716	590.413	636.204	443.104	423.199	368.425	899.732	989.97	1007.65	422.296	569.127	453.053	987.189	903.611	937.574	582.265	462.712	536.439
OS01G0929100	539.335	676.979	727.781	381.113	445.734	383.754	949.197	1272.72	1019.87	440.406	312.716	451.943	1178.26	1097.96	940.177	921.058	750.019	979.095	467.768	763.583	487.758	436.325	378.072	535.878	477.673	351.605	309.749	455.975	585.294	621.24	491.896	573.66	456.209	1100.5	1352.02	1240.91	492.621	510.683	536.228
OS06G0694500	496.301	580.266	654.668	702.288	618.192	739.18	658.864	893.969	778.498	784.077	652.998	713.637	668.482	593.509	578.084	420.978	390.279	565.101	608.797	947.899	764.193	830.671	814.853	701.433	774.483	591.136	477.245	537.22	610.996	676.102	553.646	535.119	575.288	858.818	862.301	820.836	645.824	710.782	654.262
OS06G0316000	406.16	464.851	498.816	918.378	894.679	780.699	520.494	623.827	668.2	818.771	713.375	883.161	700.777	551.355	662.509	462.732	381.405	501.139	681.341	777.093	581.902	826.575	949.719	934.304	604.656	492.396	460.437	609.407	390.001	498.302	653.166	911.06	719.721	738.753	613.977	682.832	892.75	730.072	718.433
OS03G0276500	533.981	620.454	461.235	1022.98	794.11	614.435	661.176	467.225	531.337	402.853	1323.07	396.261	790.484	536.106	705.641	737.094	916.607	637.366	691.129	686.833	596.852	1203.04	1021.13	879.27	454.158	532.057	650.147	691.631	645.006	472.398	497.767	549.514	381.494	587.432	611.737	696.072	498.695	694.47	607.556
OS11G0169900	517.554	541.648	653.228	905.775	989.058	864.802	580.691	652.533	727.66	845.731	709.959	619.766	513.866	527.115	574.804	535.695	552.214	683.504	513.376	561.286	542.903	798.712	734.805	776.308	522.869	599.292	559.258	962.098	794.378	807.435	559.125	573.597	588.581	711.684	566.872	671.369	612.235	563.1	604.118
OS04G0364800	755.342	983.983	1711.84	3.09827	0.454371	2.13315	1379.42	1246.87	1612.57	667.194	376.132	331.809	409.112	665.402	390.988	1132.67	1231.92	1729.03	36.9705	2.85625	2.39361	602.727	367.043	363.193	5.83879	4.38872	6.17503	2113.58	1641.47	1412.4	535.356	285.499	410.535	1264.48	497.916	575.469	209.625	222.362	380.687
OS02G0610500	477.962	612.735	843.152	526.663	433.14	543.449	979.467	1109.77	757.037	705.51	396.647	511.044	643.048	615.048	680.807	341.426	424.089	767.684	453.484	783.212	627.874	956.745	689.55	878.488	781.869	649.387	639.889	641.019	693.613	630.049	462.178	369.208	404.403	877.372	1031.26	1027.14	401.499	583.248	550.291
OS04G0482900	392.02	459.048	559.395	983.556	938.175	1018.38	525.784	902.388	852.027	636.681	531.941	515.62	682.438	491.435	554.123	443.129	384.924	599.455	570.961	908.064	635.787	973.791	845.547	637.42	528.665	399.193	291.595	858.716	711.101	871.443	351.784	435.908	398.974	1197.06	837.348	926.718	555.619	555.602	513.781
OS09G0411700	509.005	481.65	474.578	681.12	684.781	769.761	570.799	635.787	643.195	682.825	671.902	681.595	644.815	604.137	603.141	535.031	567.961	583.095	728.771	808.61	708.108	733.654	803.238	680.278	724.078	661.184	574.57	467.136	504.871	559.973	673.826	742.316	683.965	570.002	631.258	622.97	793.366	784.057	708.053
OS04G0639200	624.347	550.167	564.163	778.954	652.431	661.421	580.655	717.936	740.794	558.662	1151.68	737.302	705.995	547.823	641.069	394.391	436.106	476.852	711.709	768.162	704.363	809.028	924.257	620.699	584.162	611.296	479.445	559.585	565.331	630.861	496.084	611.95	526.73	646.264	722.499	735.261	676.032	711.775	527.409
OS01G0835900	416.877	582.502	713.676	1196.07	1053.91	1027.82	542.84	584.988	629.742	847.113	617.279	710.619	553.323	461.254	503.764	443.585	375.558	540.017	666.482	765.832	768.564	700.691	996.841	515.741	603.719	588.107	379.921	693.622	590.042	524.875	546.367	634.153	584.666	681.242	528.55	572.843	656.912	721.26	606.449
OS05G0355500	519.375	733.922	737.997	477.536	634.467	647.393	736.268	1265.53	1103.27	582.869	329.942	328.365	758.252	663.204	848.9	687.643	713.329	676.499	364.859	562.421	386.024	691.418	487.301	600.275	417.056	412.34	297.866	901.078	857.106	881.809	354.352	415.392	360.218	1062.4	993.233	1273.54	502.279	394.049	465.002
OS03G0756800	667.9	670.169	782.752	563.089	627.454	667.25	831.244	914.538	1017.37	631.332	538.344	492.423	670.848	666.794	737.919	654.833	737.31	837.818	420.866	503.784	445.985	558.999	516.468	587.647	486.01	539.624	520.449	917.955	833.872	862.415	442.163	414.433	432.034	874.724	766.038	873.801	489.568	431.893	489.541
OS05G0401200	516.385	623.284	662.244	800.254	749.249	769.367	571.39	906.106	843.271	588.313	606.174	622.37	780.927	668.524	683.096	523.698	471.39	591.639	601.292	854.196	594.945	713.363	767.581	587.449	568.514	430.366	419.86	612.305	571.789	615.989	382.832	550.955	403.527	946.721	882.543	988.728	567.214	549.481	485.297
OS10G0181600	729.249	790.69	1009.45	505.961	459.823	464.784	893.596	1060.74	946.823	702.178	293.266	536.174	577.554	576.876	542.459	746.857	607.219	762.804	372.502	711.988	450.471	504.14	508.124	550.195	603.953	351.465	306.684	874.638	760.993	821.014	444.099	487.647	477.227	1074.1	962.255	910.237	480.5	543.107	601.964
OS06G0691600	434.685	342.636	460.522	980.724	690.971	1321.12	409.127	604.922	641.554	588.128	697.996	646.166	367.369	401.117	332.671	320.398	369.765	455.422	560.494	557.6	520.91	1481.06	727.386	583.529	475.562	532.497	500.96	1194.63	564.985	705.848	604.455	518.265	611.042	1214.15	582.62	886.885	682.562	731.634	649.993
OS03G0333400	563.752	798.408	1027.69	494.002	606.468	602.891	804.455	1452.72	1166.53	738.902	193.963	335.431	535.927	478.179	518.721	748.122	502.377	698.928	205.239	684.185	319.765	507.339	314.659	382.182	345.943	204.912	175.068	1489.74	992.016	885.926	285.072	326.457	289.912	1721.8	1039.3	1293.22	381.449	323.939	492.618
OS02G0727500	487.768	553.611	560.018	939.108	913.285	867.767	511.605	569.77	653.392	716.988	746.175	709.771	503.007	491.044	521.344	504.818	512.422	643.975	652.25	656.365	733.94	738.271	754.072	738.966	621.831	619.221	574.076	660.414	632.817	670.542	628.893	615.544	581.438	520.594	551.899	536.634	676.934	697.64	655.693
OS08G0109300	899.352	792.017	507.126	672.334	567.78	718.691	430.383	661.844	672.384	575.488	709.964	729.003	720.404	570.717	660.74	486.13	511.805	424.649	784.627	1001.95	706.234	646.503	819.599	479.038	863.732	646.949	485.762	452.876	645.714	666.072	303.53	755.437	470.646	609.964	733.417	731.456	609.016	573.427	439.875
OS11G0127900	595.099	887.056	814.956	415.04	517.928	497.2	751.848	1038.4	884.087	591.73	414.186	408.296	797.851	724.117	911.639	737.81	800.55	766.025	460.064	597.944	442.626	620.936	456.892	471.28	452.181	455.368	341.602	680.067	849.203	781.551	437.257	420.054	389.706	774.774	922.473	1034.23	509.947	512.761	564.496
OS11G0526200	622.157	802.87	742.76	503.181	581.815	656.762	672.801	1113.38	986.3	615.974	497.049	453.605	822.347	606.377	760.638	567.864	494.637	585.826	399.006	805.617	404.835	713.577	559.164	393.872	526.871	394.163	276.168	816.216	843.114	793.696	274.118	397.714	338.799	1030.13	954.919	1360.62	491.717	371.948	398.763
OS09G0412700	426.014	645.025	725.403	711.429	886.771	795.911	823.034	834.407	1179.75	557.465	185.472	299.122	513.678	632.828	656.01	596.485	569.034	759.595	375.858	490.899	308.857	450.231	367.872	237.582	236.198	235.585	167.04	1922.29	1468.75	1082.28	318.816	398.476	414.958	1227.33	1062.52	896.241	358.069	271.564	462.881
OS10G0100700	356.843	653.32	611.404	1889.1	1232.54	1368.25	372.808	1023.19	1376.2	372.023	727.68	427.543	726.015	347.889	506.226	284.859	257.855	265.774	741.3	635.491	728.223	1020.93	755.198	173.473	412.855	444.421	207.377	649.049	649.722	525.917	83.4464	302.984	144.251	1413.7	743.494	1186.21	283.094	349.356	183.299
OS10G0170200	481.869	692.975	679.211	589.264	714.586	661.327	665.602	975.025	891.501	722.704	435.422	399.226	698.748	615.115	810.434	642.475	700.699	661.071	440.459	526.587	457.351	735.06	496.329	528.933	431.423	469.609	369.352	765.644	811.774	685.927	427.345	426.597	382.886	836.456	795.466	1023.74	526.188	515.668	591.632
OS02G0680600	308.504	321.995	355.101	1108.49	956.287	1432.14	317.22	577.758	538.493	862.08	929.186	760.607	434.893	312.614	400.905	204.252	186.929	251.395	692.366	1114.2	748.652	1220.3	1263.66	663.145	731.225	524.486	447.804	562.931	350.491	424.721	340.923	698.851	417.195	701.133	526.706	742.729	717.243	617.132	512.519
OS07G0158300	485.108	667.135	531.483	401.271	411.752	491.036	617.197	1252.95	945.914	509.528	399.387	442.752	1093.51	858.689	936.548	622.311	558.919	572.824	503.512	926.778	469.637	584.544	510.971	374.734	512.769	359.369	243.297	414.217	537.231	478.774	391.651	547.892	430.223	928.653	1149.46	1379.93	535.525	529.625	591.05
OS07G0468100	676.46	657.516	1000.47	81.5143	115.374	144.511	941.612	1206.67	1032.73	582.057	574.45	503.874	878.415	837.85	861.929	521.996	592.22	1029.48	215.942	137.312	131.126	685.881	615.802	680.181	107.713	104.336	101.989	824.428	815.114	865.785	535.643	548.748	487.443	1099.69	1026.2	1211.23	566.999	567.467	549.062
OS03G0577000	514.095	713.084	654.877	561.217	757.065	720.187	611.828	875.85	867.287	685.875	483.079	468.547	612.416	567.184	651.898	609.82	669.192	668.002	515.315	554.881	495.985	751.588	559.057	542.533	476.004	494.041	383.079	723.06	723.867	701.523	489.179	536.93	451.552	791.495	677.251	854.76	555.879	549.739	555.519
OS03G0385400	359.741	472.618	803.552	254.218	321.934	368.787	1079.85	1352.66	1369.95	238.733	157.775	161.397	901.187	871.101	1056.1	937.555	882.92	1294.63	162.594	296.351	247.866	298.542	149.434	193.543	196.997	214.849	157.12	1527.25	1365.93	1261.54	148.342	135.84	169.588	1538.38	1143.38	1350.6	184.127	211.904	218.801
OS06G0601000	439.599	522.265	483.394	622.552	594.796	608.473	538.593	830.735	732.217	626.397	609.333	639.557	737.161	633.989	652.934	445.285	463.888	531.286	632.01	861.142	650.045	739.739	785.041	607.668	471.247	401	383.527	396.006	437.708	535.801	574.74	771.967	625.656	692.78	771.931	802.406	711.979	716.018	664.956
OS09G0279400	460.284	623.989	643.418	700.358	630.074	574.057	552.326	808.882	704.997	677.754	480.468	618.163	636.222	569.88	533.68	455.006	390.375	491.337	572.684	873.987	637.832	677.605	792.694	633.942	641.703	473.782	426.879	606.6	527.241	553.142	495.472	726.477	537.251	851.313	775.304	746.244	595.526	619.996	565.694
OS06G0663800	379.657	564.484	784.742	537.862	509.843	596.753	878.199	1390.56	1210.46	486.825	357.924	371.179	836.901	644.966	749.116	599.765	491.821	828.716	306.991	648.262	372.008	546.275	384.254	362.627	319.247	271.4	231.833	982.721	834.548	740.525	328.414	334.811	295.481	1257.75	1014.12	1327.86	356.219	331.126	362.744
OS08G0504700	840.435	499.996	726.386	658.399	489.633	435.304	554.094	427.042	446.559	655.893	2576.14	549.367	405.375	289.013	353.186	280.966	333.764	359.3	358.121	464.012	347.231	1414.24	832.79	843.871	500.868	645.075	589.938	1143.38	740.452	789.576	296.067	374.52	249.745	484.342	608.662	694.767	480.464	622.999	452.804
OS05G0491100	575.473	743.488	746.684	633.279	636.634	607.456	681.976	705.691	817.982	564.263	570.652	514.96	641.575	636.693	699.231	707.498	742.584	785.028	413.985	480.202	400.66	645.369	585.91	601.943	364.485	404.397	381.934	865.5	760.088	730.013	409.644	465.668	407.368	807.986	764.693	850.556	488.369	419.98	395.567
OS08G0558200	495.615	570.134	641.446	751.868	665.288	822.849	447.952	884.664	780.649	740.412	860.039	669.864	566.939	447.014	419.819	301.357	302.215	404.767	503.378	707.614	517.596	856.685	948.685	525.013	488.75	478.229	415.491	912.381	645.009	703.898	294.859	611.556	440.977	825.462	795	801.217	467.992	539.041	376.818
OS01G0558600	496.748	554.338	648.734	1034.9	900.844	853.302	457.115	550.405	607.947	698.977	875.075	706.442	492.895	458.511	468.551	386.745	371.856	529.886	535.866	548.728	544.399	840.941	818.662	726.631	487.071	493.904	497.993	771.013	616.359	643.056	466.525	571.946	458.898	714.77	559.372	633.535	566.276	562.595	449.076
OS07G0512200	422.843	487.798	633.797	823.908	787.778	784.258	574.137	526.744	612.481	696.806	760.014	684.019	537.041	511.445	536.434	505.243	476.115	739.643	536.605	518.918	565.002	616.685	736.952	682.977	468.661	528.107	530.312	755.197	639.611	694.147	553.227	530.328	529.241	669.096	567.484	610.674	617.633	568.689	483.908
OS12G0625000	428.925	379.42	515.371	573.581	582.747	719.931	480.146	499.942	585.311	756.141	462.423	435.379	530.078	552.242	537.396	419.113	369.855	567.223	601.312	998.338	583.734	758.304	710.049	784.419	413.668	371.43	363.555	803.292	772.769	827.007	487.685	802.739	624.261	741.744	682.493	709.834	760.219	562.479	705.366
OS02G0199600	131.907	178.508	255.177	1458.27	1246.77	1499.4	330.66	447.104	413.51	1031.05	727.567	854.445	260.136	247.791	232.183	208.721	190.418	309.065	669.693	807.018	858.679	1530.43	926.707	1126.79	618.714	603.272	535.777	384.538	306.566	348.345	558.602	476	559.024	478.178	409.758	406.914	616.911	687.955	519.481
OS05G0404200	667.939	910.394	1066.44	72.9429	73.8446	78.0946	829.398	1342.67	1319.56	446.223	413.682	352.009	957.346	706.421	812.381	671.133	599.255	853.051	67.0468	87.7906	76.5509	576.096	559.277	370.041	62.6274	56.3098	53.2787	1222.43	1003.14	1009.3	295.853	377.654	324.858	1583.29	1195.88	1515.98	243.045	238.503	250.11
OS01G0895100	528.882	703.201	677.756	591.551	618.38	641.682	624.576	850.924	826.556	567.452	505.609	527.385	681.058	565.455	585.369	511.747	500.832	551.997	485.369	733.364	503.833	588.151	616.307	515.218	497.323	403.542	358.932	639.1	570.083	590.896	388.105	547.582	435.674	949.24	866.535	913.479	500.362	482.982	448.982
OS05G0481600	445.249	500.019	572.362	858.091	831.198	825.351	523.423	651.11	660.08	651.061	641.929	598.998	534.717	511.264	536.679	454.438	436.446	601.439	507.643	531.64	549.295	787.933	661.432	631.957	512.067	508.005	434.075	770.052	663.792	741.071	433.515	458.067	429.883	728.591	621.347	632.206	563.9	492.482	461.028
OS08G0561700	295.218	483.389	576.867	623.512	640.321	585.12	539.925	901.565	826.073	724.003	511.701	516.496	725.803	543.558	583	426.414	336.542	533.393	393.327	752.325	453.259	821.757	633.144	674.68	404.392	345.561	261.279	707.742	629.688	618.109	392.659	440.544	446.222	1028.78	849.005	1181.77	503.266	515.969	526.361
OS02G0731600	349.168	651.543	1027.36	665.692	681.462	639.408	587.014	1265.66	961.274	830.18	327.027	368.994	465.26	413.292	394.201	487.163	300.367	678.676	200.093	553.183	285.897	737.477	421.586	653.795	309.008	224.656	158.118	1503.95	905.469	827.71	211.097	204.297	225.032	1391.52	857.393	1196.54	307.545	289.513	361.151
OS03G0851200	483.164	512.754	511.83	693.091	582.326	786.363	514.311	784.869	702.405	635.613	663.995	638.299	623.644	471.261	461.384	363.334	324.905	404.521	544.222	822.083	601.76	778.805	863.945	512.306	615.506	468.252	414.241	550.554	557.907	659.041	365.668	585.864	439.095	831.659	737.41	781.186	578.129	532.255	431.78
OS09G0433800	666.86	957.52	1256.33	1161.26	840.154	703.669	523.64	323.15	515.243	696.273	796.24	842.131	187.773	305.566	167.166	596.946	775.589	572.672	358.801	181.444	466.055	513.335	455.229	507.52	443.992	535.812	506.797	1384.04	1056.53	1041.07	695.472	273.075	346.07	432.093	340.231	277.119	448.479	350.419	307.692
OS09G0258600	479.772	734.411	766.083	412.726	615.781	554.997	668.881	1126.12	1069.73	645.16	366.25	324.431	660.411	571.596	717.621	630.174	663.75	653.004	320.509	442.634	315.139	658.972	392.188	468.485	281.598	348.378	255.379	841.637	834.514	761.378	311.697	317.994	305.679	955.815	830.745	1124.85	414.474	368.64	457.16
OS04G0191400	558.939	959.604	1109.79	369.141	501.989	522.612	819.205	1073.81	1177.65	423.181	285.781	318.669	614.498	615.36	493.698	419.177	374.159	568.922	246.426	452.628	256.967	463.094	320.728	378.772	228.099	263.486	229.076	1401.38	1067.01	1134.41	267.705	201.411	240.56	1289.71	1004.24	1041.2	373.75	301.356	291.332
OS06G0729650	508.605	548.852	547.673	464.842	535.112	678.747	469.775	913.44	763.116	725.3	471.717	439.174	783.275	538.314	615.475	402.731	345.911	411.115	489.631	1025.14	481.826	889.478	627.722	492.617	531.523	379.765	261.673	469.54	486.089	513.265	312.702	492.394	350.893	893.607	890.382	1263.52	520.804	448.957	503.39
OS04G0376000	383.643	609.577	634.853	477.209	607.253	604.056	636.78	991.979	958.305	618.552	394.639	348.87	715.112	601.424	739.573	637.983	628.732	715.253	365.819	419.164	372.299	704.664	439.28	469.399	327.169	345.857	252.994	801.9	779.562	733.617	427.855	378.99	400.053	839.25	756.826	917.935	439.364	451.113	479.778
OS08G0506700	480.591	491.748	498.446	552.639	491.746	567.357	571.438	561.404	520.078	616.52	637.584	639.643	488.099	526.072	514.467	367.361	455.505	503.465	590.151	636.792	671.316	735.808	639.741	598.656	850.734	695.625	798.868	450.776	624.911	562.224	590.513	535.804	568.849	403.672	469.393	479.451	593.534	653.992	680.239
novel.27216	737.133	356.776	271.696	583.705	534.975	700.728	810.327	770.866	838.045	493.085	773.025	629.148	512.776	404.985	510.153	223.712	224.163	227.711	1130.88	849.477	1262.64	542.873	597.613	592.722	864.529	949.936	814.831	145.841	271.546	316.165	362.051	512.002	384.027	160.762	258.564	288.981	810.723	904.252	671.451
OS01G0770700	352.195	445.352	404.327	1016.22	775.168	916.979	309.609	352.404	497.96	651.288	649.094	750.497	472.232	323.924	353.965	246.108	285.569	322.834	844.265	867.402	1008.16	923.227	879.231	557.688	617.024	438.855	410.33	409.76	330.909	407.54	570.696	711.624	572.229	474.529	429.786	385.706	741.213	774.763	613.329
OS08G0205400	472.066	497.38	522.017	909.884	946.806	830.875	486.157	483.358	564.818	639.948	814.476	566.744	529.269	456.151	479.662	453.941	430.705	533.956	503.884	529.651	561.321	832.499	722.317	689.229	457.088	530.9	477.147	640.878	554.079	642.372	372.115	373.094	380.373	602.097	500.367	550.97	561.178	501.988	426.142
OS02G0223700	328.673	395.435	548.231	1031.46	1040.96	1138.58	434.083	571.833	617.189	650.539	553.806	521.556	397.076	412.324	406.209	270.874	210.181	330.965	509.779	649.254	604.76	892.011	781.849	720.091	345.45	474.857	342.437	611.313	539.008	560.963	545.496	543.957	507.378	647.502	497.116	576.052	662.649	554.715	560.666
OS10G0516100	615.793	812.264	808.013	397.911	414.571	296.376	831.626	880.069	736.264	553.654	265.397	386.008	565.898	519.381	502.11	620.578	477.726	562.632	444.216	840.368	453.92	577.499	547.314	552.479	509.416	281.139	258.632	369.098	647.883	601.313	343.727	650.585	413.551	970.54	933.644	911.346	474.505	393.439	510.244
OS03G0756000	434.516	587.442	569.023	566.638	648.772	576.801	593.84	926.731	850.228	594.725	423.662	381.368	628.288	564.721	646.752	573.034	587.345	608.462	416.277	481.161	402.131	691.074	477.77	501.514	371.2	391.492	322.72	677.213	712.172	671.074	364.157	430.328	353.979	824.32	729.39	873.929	449.009	444.321	460.393
OS05G0477900	386.711	447.958	550.527	485.754	595.309	429.802	858.281	527.066	613.342	490.273	364.911	443.421	712.101	567.956	789.21	644.823	451.214	561.488	337.997	474.485	378.473	554.163	418.863	587.149	537.35	589.536	590	847.904	658.523	803.242	371.29	342.9	536.929	861.759	510.636	625.038	632.239	661.421	563.149
OS07G0100200	360.13	478.067	464.619	892.063	689.922	872.02	389.915	859.752	936.347	631.673	521.253	533.104	536.451	413.103	499.886	335.922	314.662	340.837	569.713	709.727	614.319	876.793	765.507	361.954	476.513	420.573	253.472	721.552	672.121	546.347	220.449	466.317	289.266	884.589	721.716	875.547	427.907	419.676	394.379
OS03G0780400	440.272	448.259	508.748	897.982	882.059	1032.79	373.575	512.588	643.473	554.506	649.632	538.542	511.2	463.022	488.094	397.774	404.505	484.587	495.412	543.049	514.329	750.24	650.532	559.591	412.066	452.324	381.554	867.136	602.648	703.268	382.789	417.148	407.008	784.029	544.49	696.01	524.184	434.238	382.834
OS04G0165700	484.613	623.613	768.009	498.006	500.052	528.768	753.038	1098.38	1138.69	537.493	413.423	381.944	574.141	503.464	478.86	568.318	539.265	778.994	314.111	513.646	348.042	577.251	542.81	460.008	317.756	258.717	249.101	799.034	648.671	660.476	291.317	390.551	330.058	1024.45	885.301	913.679	339.275	331.827	346.251
OS05G0498400	456.697	586.875	545.415	723.176	764.158	715.933	349.904	429.348	500.264	652.457	822.293	553.572	583.246	491.778	534.569	453.192	445.28	521.121	517.29	569.193	496.579	748.944	848.091	715.16	363.713	372.564	350.023	583.779	551.977	577.961	469.911	612.744	495.82	588.764	512.286	617.519	586.123	544.923	432.972
OS01G0635200	300.735	290.958	369.501	746.801	887.151	1269.95	365.49	492.354	415.223	534.476	388.565	311.231	321.439	422.848	395.467	167.484	106.85	213.6	634.265	1157.85	620.206	1062.12	682.173	661.416	438.848	347.476	382.369	666.367	365.946	526.889	413.43	655.253	556.224	841.636	635.1	864.032	793.978	676.38	668.095
OS03G0319300	523.011	402.082	312.672	976.709	935.168	871.71	240.21	441.798	356.683	744.907	1165.29	628.955	600.543	366.636	739.381	216.204	222.127	155.534	602.868	578.969	594.132	971.064	810.827	680.124	586.855	698.696	502.942	442.208	386.078	491.004	356.622	463.838	454.124	299.743	345.773	503.047	655.982	720.294	578.718
OS02G0726300	356.037	321.237	466.035	652.008	584.356	614.585	493.382	483.194	417.638	698.463	583.072	687.939	370.464	406.437	332.088	327.649	310.416	467.154	574.388	651.955	691.531	874.832	697.845	810.532	659.95	574.118	550.444	512.454	551.487	602.166	569.426	525.795	534.401	519.452	500.606	481.39	593.245	658.541	672.451
OS04G0678700	426.151	280.983	1024.7	152.171	256.43	431.694	1193.55	971.064	531.372	1277.93	187.4	631.936	270.048	382.369	231.948	660.538	306.399	1759.36	187.062	398.833	364.288	432.805	192.978	1168.1	347.984	305.885	367.824	740.303	290.561	644.476	538.007	281.34	337.712	866.599	659.247	870.058	441.167	392.528	563.606
OS02G0465900	431.465	503.953	814.924	525.246	385.558	712.973	737.185	786.581	669.069	800.775	423.65	388.515	378.329	401.227	344.994	475.468	458.846	627.628	642.475	1105.61	564.586	522.257	431.516	663.135	564.517	421.749	453.799	554.902	460.171	499.578	284.649	349.607	284.16	858.214	700.36	796.847	394.014	352.861	578.877
OS07G0549900	387.266	395.437	591.873	975.823	698.478	832.226	438.62	605.776	677.984	843.341	703.451	601.488	520.591	370.5	402.295	400.95	305.626	461.936	431.818	595.797	518.507	551.935	771.58	403.736	587.308	492.236	330.056	971.36	594.927	564.319	353.869	460.977	347.973	639.108	527.121	582.319	473.124	496.112	401.149
OS10G0564300	456.959	649.215	574.933	461.155	601.602	553.098	638.809	946.939	815	544.182	343.441	319.82	649.976	561.661	674.881	602.741	627.595	607.329	395.993	556.644	440.424	644.728	383.706	426.175	439.967	443.508	309.369	563.296	689.098	610.932	379.541	373.176	357.365	676.135	761.694	800.584	448.796	432.571	501.008
OS01G0862200	374.956	547.535	682.302	546.364	502.505	517.549	664.598	1107.15	945.324	484.239	318.275	374.223	788.843	626.245	623.161	525.384	389.271	573.645	356.642	607.055	411.577	571.991	378.573	514.065	380.551	268.821	222.214	603.117	567.665	598.131	293.788	310.585	293.445	1039.81	933.211	1108.01	361.835	380.489	387.739
OS08G0504500	287.101	404.399	668.827	288.81	345.94	503.222	680.031	1207.02	946.804	823.093	258.53	326.074	584.066	511.467	522.238	440.734	312.083	575.724	233.121	680.782	361.777	560.806	313.255	324.694	390.486	290.331	195.911	940.556	812.301	676.185	276.423	260.284	263.775	1259.62	976.254	1332.55	328.465	413.439	564.026
OS08G0559200	428.496	728.815	736.217	404.311	607.614	573.177	642.257	1079.48	1062.97	535.911	312.096	266.972	635.931	504.915	659.956	601.924	558.014	609.87	293.179	409.674	303.324	614.295	406.961	383.491	287.15	329.441	223.735	831.438	809.887	728.815	292.41	280.081	266.245	898.494	746.982	1027.5	353.65	311.318	388.4
OS01G0749200	393.028	574.106	607.407	305.342	400.135	395.768	637.253	1012.9	848.746	496.751	286.496	326.567	987.843	777.417	849.663	677.781	534.476	729.361	339.294	673.395	339.698	456.613	394.97	449.015	320.325	265.152	187.08	468.024	437.689	432.364	335.577	409.091	337.062	993.12	973.661	1266.52	385.939	365.72	445.81
OS07G0615200	290.381	585.284	326.831	371.197	564.85	309.484	251.39	178.576	148.566	883.87	1953.32	499.679	447.639	176.749	199.008	223.721	242.118	138.468	440.557	437.188	351.322	865.275	1713.07	1295.33	694.073	1245.1	1084.52	467.671	231.488	293.032	287.048	478.597	312.973	131.812	366.57	214.406	603.595	1498.6	283.389
OS02G0684400	535.601	519.195	676.113	350.172	349.627	490.112	432.927	714.431	545.193	539.717	438.158	378.565	442.282	426.991	398.342	138.999	364.031	585.449	428.94	564.828	425.58	1232.46	978.96	734.848	549.021	431.838	514.047	544.223	1017.27	874.325	468.291	446.127	426.166	475.444	608.981	616.732	443.478	484.677	402.701
OS02G0766600	359.132	442.126	573.203	1095.61	753.487	725.222	536.754	416.527	389.163	609.787	699.251	575.424	340.43	359.367	376.387	345.591	307.704	376.242	546.458	463.594	602.703	850.379	700.15	645.951	523.683	567.791	510.486	654.195	566.766	500.265	575.168	453.816	476.03	484.58	412.625	461.159	579.916	576.3	548.424
OS07G0139600	483.759	793.26	607.638	483.969	672.945	683.98	561.117	995.987	936.904	510.525	354.318	272.588	651.965	478.335	676.053	555.935	536.098	506.484	304.08	469.979	285.192	657.891	455.409	424.431	322.888	292.893	223.516	726.452	664.867	681.655	284.412	362.017	263.054	928.672	764.355	969.09	436.41	328.71	348.038
OS03G0158300	227.257	330.233	327.116	635.671	586.726	650.128	461.705	826.933	650.137	463.532	439.738	470.151	742.509	558.014	528.665	377.334	304.487	462.878	547.681	987.139	628.614	809.244	690.229	509.425	412.59	276.74	243.575	280.884	333.321	342.979	391.095	538.063	420.965	900.137	900.292	977.725	581.465	584.824	507.864
OS07G0467200	637.286	758.383	763.303	389.957	444.501	446.696	704.145	775.363	907.176	446.735	343.094	297.438	712.34	542.836	597.451	590.316	456.264	596.908	281.001	415.764	231.183	570.482	424.732	390.55	211.645	170.539	157.958	669.299	616.533	630.575	237.214	393.374	293.722	1503.41	864.29	1294.21	435.143	313.437	351.392
OS02G0178400	408.079	443.987	426.071	705.199	761.463	746.642	399.751	570.632	674.796	662.875	718.771	585.706	465.635	407.737	539.471	443.312	529.057	529.288	410.105	454.779	425.201	694.261	711.214	599.838	407.818	456.813	419.621	600.277	529.454	592.703	437.062	492.8	427.599	588.572	466.434	620.902	513.178	475.942	423.807
OS03G0807800	464.637	622.258	627.189	414.195	542.153	527.32	629.584	855.534	765.03	547.759	347.283	329.635	579.419	537.138	657.851	564.522	626.35	566.502	429.79	460.765	413.38	643.856	380.522	473.678	410.547	447.242	323.907	588.188	690.946	600.883	352.583	382.025	370.698	647.466	695.596	811.362	417.775	477.054	541.498
OS08G0233000	605.88	1343.23	1486.1	1.07158	1.10006	1.0329	1454.02	1173.79	1390.01	4.09354	7.46423	0.552494	763.159	659.138	682.417	787.113	776.8	1315.8	1.04079	2.76605	0	0	3.59769	3.20623	0	0	0	1805.4	1333.93	1258.75	0	0.809376	1.47906	1592.21	1048.37	1125.42	1.40391	3.28764	0.711709
novel.21634	675.972	846.294	778.016	482.505	389.803	375.617	943.937	859.24	950.859	344.906	375.635	355.164	534.159	531.169	539.513	741.371	830.756	714.297	411.827	409.879	426.941	295.153	408.205	296.08	255.634	287.847	365.732	621.475	764.544	591.252	373.742	416.296	415.046	674.799	665.456	687.002	367.829	299.774	312.312
OS05G0129300	541.562	609.579	706.86	346.743	330.401	308.344	840.394	707.798	713.461	455.524	730.777	395.508	499.202	522.031	519.035	433.279	520.832	643.274	327.366	384.179	367.981	775.084	602.608	596.548	447.473	576.111	525.929	781.47	825.439	805.824	357.536	254.243	300.287	463.887	533.843	554.579	353.289	514.042	400.36
OS05G0111300	685.604	1425.63	1081.11	746.012	871.146	417.541	807.84	86.4587	293.81	520.669	470.406	800.667	173.272	352.333	131.838	554.716	466.148	348.221	507.517	176.613	467.705	282.213	183.04	849.784	268.926	650.123	673.499	747.104	985.036	863.268	1355.51	216.845	642.429	207.183	218.289	48.5119	319.855	335.866	304.797
OS03G0772800	400.977	437.224	474.002	708.374	722.789	740.358	497.105	541.98	562.554	576.695	580.421	499.447	484.675	427.252	506.353	481.745	455.266	538.967	467.775	488.106	463.289	727.138	571.047	570.745	459.695	484.95	423.058	630.737	541.825	566.107	406.034	467.535	413.989	619.257	528.299	614.327	507.75	477.768	447.149
OS07G0662500	409.432	576.598	591.13	540.979	674.532	686.321	509.821	830.312	860.03	564.722	381.465	336.816	570.378	500.096	610.619	555.76	580.898	592.607	394.651	486.35	365.054	564.197	412.613	431.886	318.162	347.198	277.93	718.694	670.235	600.521	338.992	448.317	366.613	710.298	636.151	836.417	393.024	361.471	425.978
OS07G0559700	331.64	355.737	319.671	509.04	436.442	438.477	258.197	272.595	229.716	558.825	1911.34	524.988	407.968	294.554	410.53	216.872	238.381	253.782	750.553	539.405	602.023	1256.3	1135.51	780.696	774.031	838.7	810.033	487.679	372.351	379.213	439.491	358.418	359.241	185.133	250.572	320.251	467.881	739.935	655.089
OS06G0133200	622.725	487.249	456.317	1402.31	1165.52	1675.59	382.085	573.699	624.501	336.058	399.362	357.381	357.256	286.865	427.525	288.434	324.667	243.685	476.683	530.167	617.719	522.696	337.806	190.637	541.827	521.473	378.787	957.857	778.775	775.828	152.23	247.917	179.386	766.715	433.266	682.471	333.131	199.968	245.997
OS12G0168900	498.666	480.67	520.552	690.768	731.013	676.106	453.342	413.016	478.865	624.298	566.649	464.458	416.244	436.321	498.297	465.115	518.174	520.924	461.598	448.108	487.451	650.505	507.701	628.698	478.671	524.807	469.096	619.27	673.05	654.448	418.52	389.465	442.588	531.159	460.507	451.168	496.633	476.231	519.203
OS03G0217000	367.353	446.158	524.625	643.078	629.548	635.22	478.446	672.022	724.514	522.851	508.846	497.976	602.483	501.751	500.402	391.878	430.33	521.051	399.4	564.746	436.189	575.853	680.086	491.116	343.398	317.254	321.68	597.745	442.479	489.043	425.879	538.801	412.227	782.558	634.332	663.369	547.315	457.834	399.705
OS05G0388500	731.285	758.283	610.581	244.657	248.054	258.646	638.622	705.627	634.509	412.332	372.183	459.201	794.553	725.277	703.046	550.604	607.471	598.414	493.272	676.062	464.867	371.635	525.201	407.462	536.377	367.965	368.108	242.816	421.594	395.095	381.448	556.023	415.679	477.218	809.823	734.587	462.428	470.871	454.801
OS01G0314800	865.063	812.674	481.692	411.681	648.35	451.768	252.041	535.25	581.026	583.33	1219.94	159.98	319.449	176.226	535.612	136.06	279.903	44.1783	333.998	531.33	191.401	751.684	768.323	340.838	525.402	764.625	382.852	1859.38	1465.03	904.313	39.2915	147.63	79.8099	442.626	533.778	813.095	218.996	246.113	188.233
OS04G0105700	325.879	459.802	435.019	407.124	434.392	416.379	647.234	899.414	805.724	455.663	388.739	390.119	875.145	696.315	802.935	552.465	532.667	683.983	359.219	455.909	353.658	438.332	504.952	373.849	300.388	275.332	256.252	433.408	441.31	377.083	422.784	497.305	380.019	804.984	840.341	943.334	394.182	417.543	418.168
OS03G0452300	316.746	456.883	487.305	285.989	280.443	355.405	672.518	924.176	650.151	480.796	297.752	375.705	910.413	813.474	862.274	645.723	591.42	766.868	464.234	718.673	455.172	376.314	351.858	349.09	490.819	378.527	270.633	252.738	366.063	272.693	409.527	330.54	357.705	540.246	915.528	951.536	377.613	454.301	567.269
OS02G0121100	451.357	406.099	421.317	537.345	547.508	676.363	490.926	501.235	543.387	467.965	521.303	503.874	391.776	451.047	446.734	410.822	428.729	537.141	500.781	582.803	498.593	573.646	417.471	518.281	606.73	575.088	571.648	533.358	466.016	493.412	460.472	478.526	498.23	522.872	554.67	563.279	576.113	532.363	490.936
OS06G0597900	435.331	436.244	374.959	591.133	490.035	588.835	319.743	496.167	452.108	450.962	633.676	638.029	611.392	500.488	465.336	303.333	302.206	323.328	642.335	726.055	615.162	587.77	750.98	462.364	683.941	470.412	418.921	372.071	363.388	419.63	377.352	576.664	423.418	566.285	676.784	607.866	501.863	591.006	423.307
OS03G0704000	350.405	505.783	499.896	358.541	406.63	369.146	595.826	1013.31	817.406	418.597	307.183	389.715	875.47	755.318	858.297	595.976	495.305	668.599	399.552	622.973	354.128	388.394	416.494	379.217	375.442	294.873	240.826	400.726	389.304	361.198	356.529	409.212	334.274	697.136	778.012	981.181	370.507	360.268	420.481
OS06G0643300	474.456	468.207	494.751	642.119	667.845	640.56	459.062	495.028	559.581	530.979	568.88	480.398	452.211	430.192	477.182	464.994	490.252	559.662	454.212	423.115	454.637	617.913	577.92	511.05	454.989	454.37	438.674	669.582	582.72	563.246	391.054	395.078	393.787	513.628	471.619	533.861	449.438	468.318	420.721
OS02G0830100	403.468	430.006	447.686	576.379	548.209	554.444	402.147	593.373	560.02	525.55	484.913	508.945	520.329	494.036	451.52	392.033	398.447	442.11	488.123	575.234	471.187	573.627	641.441	488.755	403.664	351.341	375.197	517.437	413.437	459.458	472.52	619.22	494.816	734.627	623.534	676.536	464.701	490.708	482.282
OS03G0820600	376.766	498.95	578.632	783.67	825.631	780.261	439.703	486.492	610.596	537.691	525.966	492.307	381.855	393.552	421.245	430.594	430.952	482.025	396.692	413.498	425.189	605.48	549.325	614.241	344.599	435.759	337.599	771.874	623.462	659.183	392.602	355.844	394.702	567.897	439.864	453.229	487.385	423.584	377.609
OS02G0826400	282.994	383.503	522.692	740.784	683.004	735.328	544.897	735.274	771.075	621.515	568.563	483.947	393.918	333.944	384.954	341.329	325.771	580.514	348.575	440.927	412.431	714.357	628.104	525.55	332.966	379.81	344.964	800.954	578.077	582.784	360.18	339.188	298.168	734.08	501.545	652.056	374.044	386.084	362.739
OS03G0440900	442.383	443.006	445.696	663.522	702.8	715.534	427.497	598.557	638.421	531.354	500.315	363.848	545.329	447.322	721.887	416.634	458.439	454.391	511.838	522.892	420.937	627.677	517.766	442.468	387.639	456.345	403.902	629.317	586.068	537.885	278.631	325.636	282.246	558.122	496.166	747.778	406.324	391.292	465.73
OS04G0657900	520.109	777.655	870.722	450.449	409.372	391.417	705.33	986.848	969.3	391.354	334.109	388.91	605.416	451.474	484.443	504.655	450.008	596.846	306.852	492.929	335.127	411.992	440.496	374.333	319.302	230.423	214.295	672.901	700.306	696.859	290.441	285.079	227.142	849.31	684.777	783.514	312.734	300.694	284.252
OS06G0124900	444.722	562.014	666.668	791.907	884.86	771.139	558.649	670.873	774.997	284.567	324.005	298.184	488.95	451.829	474.64	502.279	492.101	665.344	414.444	467.206	424.832	395.97	341.016	356.245	361.153	422.997	369.724	860.658	678.352	695.803	253.675	248.739	219.609	778.065	581.901	731.757	282.879	262.091	246.525
OS03G0695500	443.098	499.849	527.94	440.832	423.377	467.556	508.423	741.716	617.682	463.024	417.402	437.732	667.959	545.482	574.036	416.1	375.009	484.699	403.21	556.218	440.347	500.742	521.639	420.744	348.529	270.241	243.767	455.292	460.717	516.957	367.188	484.476	409.437	795.546	803.462	788.941	477.017	496.676	444.547
OS02G0814700	407.504	644.747	549.093	388.389	549.125	558.173	463.912	870.428	864.487	452.871	316.929	273.805	650.903	508.075	686.57	614.757	657.513	586.066	307.604	402.871	303.779	488.066	353.294	336.143	269.74	278.492	207.523	668.558	680.38	577.275	295.836	385.226	293.681	758.366	685.263	869.253	347.647	307.038	379.017
OS01G0944200	848.656	862.47	823.687	0.208821	0.428739	1.00641	922.948	849.01	831.298	0.0797716	0.581827	0	940.779	1010.91	919.629	895.104	953.972	965.26	0.354934	0.134756	0.0470538	0.375894	0.350544	0.156201	0.131177	0.0647055	0.0633336	603.631	824.908	806.996	1088.71	1245.63	1010.38	863.835	968.634	852.358	0	0.0800835	137.999
OS02G0116900	418.966	482.686	477.757	499.709	522.645	519.007	533.15	566.331	594.33	498.479	472.584	486.613	493.02	490.763	504.756	520.844	523.337	546.708	406.472	521.561	459.003	510.023	462.995	442.503	508.229	486.984	369.411	507.538	601.019	549.527	397.66	395.617	412.461	496.748	545.262	482.119	495.907	511.252	488.463
OS11G0634500	455.023	634.427	654.557	346.985	524.933	468.146	557.276	765.203	755.573	511.35	300.831	264.407	569.088	522.814	645.325	600.368	569.885	545.424	313.522	415.343	289.167	515.316	352.635	406.861	273.158	341.363	229.935	547.625	637.568	578.908	358.537	370.939	334.159	749.825	698.265	841.649	399.307	351.319	424.852
OS03G0798600	429.528	665.752	616.882	412.918	509.266	437.001	543.772	904.185	808.244	458.134	277.93	245.931	599.34	491.314	616.382	535.729	570.974	542.439	294.659	405.543	274.609	546.978	378.738	373.982	286.829	253.087	199.433	651.36	663.533	630.849	272.23	343.411	266.653	803.081	709.156	916.337	321.364	308.272	336.79
OS02G0259600	325.159	518.59	581.612	273.581	359.198	337.033	695.837	908.97	807.621	575.831	218.081	308.761	624.075	619.655	585.544	625.356	507.852	704.098	290.703	691.711	326.032	361.668	297.165	426.246	307.719	234.672	191.537	465.401	465.653	425.281	355.569	359.499	346.144	784.663	835.033	941.35	323.446	347.486	497.66
OS03G0799000	469.171	559.878	685.193	686.072	597.897	682.203	501.269	468.714	678.595	540.333	292.727	319.92	601.481	457.105	555.72	595.042	485.011	608.954	293.285	357.988	338.58	192.292	502.58	119.595	379.705	294.41	170.014	1223.19	958.269	618.685	270.712	331.529	291.118	698.924	532.76	542.435	319.053	295.29	288.714
OS08G0112800	378.587	428.973	488.847	683.745	701.307	730.363	435.19	536.833	609.536	554.367	540.73	461.48	425.061	391.63	447.818	378.178	348.207	450.609	400.46	461.773	418.907	655.184	507.798	496.459	428.402	457.885	363.619	623.703	519.749	539.549	347.662	334.572	352.683	604.285	469.665	539.382	454.075	438.085	389.526
novel.22656	408.44	493.865	379.39	484.266	436.555	434.866	391.731	519.613	570.912	483.65	572.086	611.612	321.163	246.079	305.236	223.071	259.324	209.02	679.162	971.477	632.123	533.247	802.883	426.9	779.567	518.505	507.583	299.951	429.328	339.156	335.497	745.832	465.847	394.034	446.167	436.951	614.775	590.667	480.369
OS04G0547900	392.826	435.491	452.496	285.483	312.549	287.012	463.071	466.166	335.91	543.686	990.296	478.695	591.234	434.779	367.168	320.01	296.724	436	359.879	431.665	395.149	671.749	1081.21	891.231	476.207	519.605	555.223	337.698	290.562	446.127	402.204	509.455	426.105	376.853	564.668	424.417	487.359	882.182	360.774
OS06G0646500	412.268	424.313	454.751	568.597	607.534	572.704	447.42	477.428	480.971	485.832	434.77	430.131	448.797	442.992	466.834	450.585	440.841	504.728	472.776	510.822	458.599	512.813	486.181	527.219	459.546	440.138	390.129	549.202	515.685	548.763	414.095	486.669	448.716	534.407	502.577	498.948	493.808	456.979	465.786
OS01G0703400	541.564	687.243	616.504	436.182	422.917	375.174	554.395	511.373	626.303	471.569	540.45	423.962	341.737	322.6	346.211	423.867	510.409	493.022	405.475	466.958	401.407	453.333	674.447	481.447	516.198	458.211	497.117	859.522	669.775	725.957	237.938	429.618	319.756	481.248	486.164	453.394	351.092	393.221	312.235
OS03G0773150	419.807	546.406	526.366	455.771	627.031	570.78	449.773	749.759	746.673	523.263	383.427	312.392	539.641	424.294	561.39	453.487	457.519	454.719	342.13	464.13	326.78	559.459	467.786	410.281	338.08	312.855	252.358	628.791	611.38	590.31	283.035	331.649	296.257	612.417	602.43	753.965	402.043	343.182	368.854
OS02G0804100	317.857	528.687	553.891	511.114	687.368	620.965	480.776	932.534	886.274	549.871	338.362	291.154	481.42	368.342	520.205	457.56	399.693	452.934	256.048	398.252	283.834	592.272	400.464	370.251	243.246	300.322	203.077	827.532	559.423	581.723	243.549	299.003	240.989	934.485	586.374	896.277	352.177	272.254	266.75
OS07G0150200	451.842	591.358	550.713	378.314	483.832	522.405	504.887	808.245	749.521	479.779	319.241	274.966	592.534	497.074	611.163	502.392	487.834	489.029	314.834	401.152	297.571	559.794	396.372	428.34	283.922	317.694	227.457	585.895	574.223	571.238	276.097	317.717	265.225	700.959	658.298	791.407	364.853	330.051	373.907
EPlOSAG00000014627	601.657	485.279	412.314	181.495	150.488	215.314	575.369	739.977	511.801	346.665	393.855	435.491	653.883	638.872	602.094	572.333	593.788	591.83	430.528	472.994	604.01	276.443	449.979	548.265	477.97	428.276	533.522	123.643	408.139	348.931	536.009	632.701	573.283	244.77	432.546	296.964	503.002	679.977	602.716
OS02G0817700	474.65	336.191	432.702	363.971	376.955	429.984	414.537	499.442	442.809	519.905	565.921	564.517	575.885	561.735	544.015	410.536	379.042	498.03	414.577	441.6	414.783	445.067	468.005	574.194	481.154	438.084	499.053	374.401	356.829	473.186	505.697	558.579	490.082	399.638	523.574	496.848	523.36	549.626	462.675
OS03G0684400	870.573	950.878	770.456	374.243	312.471	296.828	568.952	602.403	587.362	354.276	420.409	464.509	511.147	453.927	444.88	458.559	603.293	471.771	319.798	413.541	325.845	315.53	521.13	282.89	496.721	359.601	363.477	596.023	610.948	565.423	226.03	410.308	282.602	572.134	623.911	559.161	291.667	335.652	267.322
OS01G0978100	438.712	608.799	696.223	357.415	396.384	404.563	509.748	831.271	778.584	502.807	352.432	364.422	527.572	445.053	465.928	408.411	353.317	514.519	234.872	421.389	237.603	538.028	425.746	416.807	295.344	251.823	203.758	793.773	728.578	756.128	177.473	235.72	219.068	975.194	752.178	918.787	248.825	220.916	236.688
OS01G0304000	412.521	594.285	509.781	457.318	638.515	594.357	485.39	766.856	753.497	502.561	358.759	299.233	494.357	430.486	486.306	464.38	478.311	461.041	342.693	448.161	345.039	558.605	421.254	408.019	337.874	354.679	251.615	533.884	548.81	544.805	267.579	348.797	286.888	610.749	566.262	682.13	422.099	362.092	393.489
OS05G0100800	370.263	452.532	523.747	463.658	557.916	543.245	575.997	677.862	734.842	509.922	448.627	435.788	426.842	395.476	398.564	435.115	439.16	544.113	318.92	578.313	360.586	423.734	496.957	428.613	376.049	353.091	307.816	678.607	589.854	580.683	305.584	340.892	331.627	557.762	495.264	555.288	452.72	381.759	349.968
OS03G0314700	371.763	416.718	409.797	545.954	465.452	580.668	395.311	673.169	650.569	438.526	449.34	445.432	575.598	448.328	467.024	310.763	311.866	350.781	435.942	625.865	469.983	554.234	577.683	315.653	393.092	314.793	261.379	490.275	478.395	508.352	287.904	392.483	318.181	729.047	676.917	743.298	433	448.87	377.69
OS05G0574300	244.101	425.032	501.705	836.959	696.498	681.783	461.935	543.027	583.079	490.881	313.576	338.793	544.821	448.757	495.601	533.412	495.417	623.1	474.771	434.842	526.936	308.37	577.061	210.728	409.42	403.247	217.332	621.747	712.839	437.753	342.932	378.76	333.047	440.836	412.778	465.585	360.687	388.996	381.074
OS01G0750100	382.231	417.547	449.548	297.637	331.898	329.285	518.712	410.086	367.37	539.698	1095.63	458.244	439.552	374.567	343.996	346.587	385.794	464.46	288.996	323.786	339.055	736.601	881.146	716.249	451.634	635.458	653.564	482.798	382.001	419.659	432.8	385.617	399.913	311.898	397.783	342.863	444.037	700.151	387.85
OS04G0450100	761.83	620.022	431.082	698.473	542.478	548.648	323.511	409.282	409.045	514.113	970.37	470.921	448.854	290.892	344.634	312.195	406.999	287.142	426.81	406.38	411.729	644.498	883.434	426.849	540.729	482.781	458.208	586.968	512.247	518.832	215.024	348.855	232.529	299.378	376.147	427.515	376.969	388.665	277.444
OS03G0828100	283.518	466.268	540.043	195.586	259.096	260.388	688.648	1070.29	840.954	415.744	187.27	243.95	737.136	691.06	720.769	736.04	569.466	821.364	245.293	525.896	224.285	295.134	242.073	355.612	256.47	200.214	152.312	399.25	371.922	364.43	332.918	344.942	265.949	839.437	791.785	1176.22	273.368	260.67	384.346
OS12G0150100	334.421	537.619	576.581	461.737	601.278	520.764	500.96	823.802	813.164	504.997	324.92	271.995	524.368	390.783	525.003	440.806	437.291	472.294	290.974	381.727	287.881	590.321	404.278	367.142	261.733	285.473	206.422	694.976	612.506	594.533	257.925	276.532	223.311	793.909	616.518	851.968	329.142	314.835	318.02
OS01G0959900	347.447	453.797	575.814	468.786	481.739	490.606	522.682	810.473	682.037	405.151	404.968	371.664	580.72	445.455	477.229	409.162	282	473.044	328.903	539.092	355.198	527.842	428.753	430.353	341.938	262.005	229.718	500.6	500.12	501.653	279.224	340.179	285.421	833.771	741.117	846.617	358.319	351.018	326.63
OS09G0467200	540.839	358.362	331.085	620.798	615.704	600.888	350.687	404.359	419.423	463.787	369.667	328.241	762.53	597.747	1144.55	357.807	359.703	300.531	568.66	369.951	435.743	513.406	434.283	404.159	467.607	536.133	446.334	334.611	324.969	354.586	258.999	287.494	285.799	352.101	429.173	926.436	399.01	450.466	390.585
OS08G0556600	386.038	439.7	467.222	617.113	658.499	615.689	512.807	551.911	629.401	503.515	397.201	380.23	388.718	397.205	403.386	423.001	427.144	502.337	335.152	420.633	341.694	521.344	424.968	421.146	423.618	400.596	336.869	716.672	582.587	632.115	299.879	298.597	295.227	616.837	476.417	548.932	388.008	335.03	364.658
OS02G0478700	331.355	508.425	500.603	518.034	677.382	619.029	456.524	741.6	783.242	447.436	347.534	287.36	549.373	445.985	548.222	462.983	468.091	511.054	313.128	415.856	338.265	551.232	378.436	367.434	259.18	316.938	228.652	658.04	589.729	565.373	217.699	241.703	211.716	715.631	606.975	780.508	319.37	284.052	288.425
OS02G0258800	241.474	33.8676	39.3553	686.193	854.222	998.261	175.725	296.803	236.337	313.872	474.588	297.656	550.707	459.225	424.37	243.94	190.49	138.176	347.227	282.251	486.793	374.466	205.006	396.576	816.271	745.925	283.692	659.795	1075.98	1520.56	338.143	274.404	552.574	286.33	524.414	240.744	534.304	665.784	540.733
OS04G0117100	350.937	473.811	532.78	643.361	680.242	603.061	461.381	685.675	745.835	503.479	384.638	316.936	454.962	364.045	495.379	408.684	378.612	507.914	235.022	293.814	248.619	565.92	513.502	415.388	191.764	258.27	183.592	866.607	558.163	637.506	240.712	261.658	222.54	979.537	529.203	794.121	285.285	256.919	247.038
OS04G0537100	475.33	380.911	369.714	644.35	542.894	641.827	483.427	713.503	677.216	476.938	476.634	434.103	443.218	382.427	485.524	357.237	374.684	314.879	358.836	509.533	440.551	479.291	388.18	210.92	447.092	399.142	228.054	706.039	626.496	568.074	233.545	334.434	274.899	603.31	562.346	584.373	399.28	308.996	409.153
OS02G0111700	384.731	609.715	571.391	383.933	517.332	502.339	521.61	901.741	814.737	437.623	244.12	217.179	579.919	474.897	612.747	514.445	504.792	513.574	245.194	340.938	241.113	519.837	340.951	310.076	236.072	249.783	158.641	696.126	582.824	604.74	217.354	274.459	205.899	825.261	641.35	876.316	272.172	256.706	287.386
OS06G0646000	394.368	337.658	332.052	544.718	436.099	543.649	317.148	572.299	525.602	387.107	445.745	444.934	620.085	480.995	513.872	247.27	213.6	266.359	552.355	710.713	564.506	519.478	542.167	387.899	502.112	380.93	324.401	339.94	333.187	448.878	306.924	525.286	371.819	640.783	615.762	633.789	431.12	478.515	378.31
OS02G0162500	388.011	580.769	534.897	360.334	510.687	485.282	459.385	729.076	720.078	476.659	311.602	286.071	546.743	443.296	525.246	496.056	513.255	454.373	300.068	441.665	287.696	529.457	368.964	356.078	270.911	302.626	220.102	624.947	549.962	505.106	303.764	352.407	290.449	597.476	605.29	730.357	391.958	310.23	374.581
OS11G0181500	368.515	410.016	363.991	716.48	600.407	746.451	264.05	422.232	414.589	496.664	700.997	545.864	403.669	298.01	327.702	216.694	228.613	254.084	496.727	651.462	529.448	643.55	829.713	455.437	495.602	379.879	395.643	370.07	325.78	364.551	301.077	499.057	322.672	459.581	472.992	499.237	445.684	415.876	303.773
OS03G0634000	296.16	440.612	437.64	370.392	380.233	368.478	573.347	775.152	703.96	471.802	313.784	362.744	524.013	440.335	474.441	398.434	390.544	489.991	299.434	565.453	369.933	445.708	501.617	370.19	370.034	303.597	235.869	443.056	423.021	452.359	368.817	428.619	334.85	740.696	615.928	643.51	431.366	447.253	421.361
OS02G0701600	285.003	318.899	273.203	546.67	479.069	482.223	297.602	426.179	359.65	495.862	532.398	617.643	495.782	407.563	393.875	249.729	251.008	258.389	509.618	573.822	502.713	667.806	783.2	586.614	447.808	344.137	336.499	264.639	279.86	341.455	404.779	519.287	423.41	413.861	501.354	483.837	655.684	669.64	532.335
OS07G0614500	399.754	540.938	493.923	405.853	552.423	457.7	389.95	585.064	562.364	551.817	393.23	346.506	430.774	404.06	489.042	463.311	461.713	428.516	367.617	473.148	354.548	571.906	458.618	485.271	327.576	362.384	317.47	400.473	470.976	463.557	402.361	445.442	370.061	476.313	499.744	554.097	412.504	382.637	442.568
OS03G0100200	305.377	534.79	592.83	495.02	350.739	402.034	546.436	758.21	694.214	383.289	348.096	324.144	540.364	449.575	515.47	439.954	383.681	523.64	271.103	428.791	315.82	519.668	386.767	291.039	302.947	225.484	210.273	646.62	692.882	484.186	237.065	211.768	208.995	909.206	738.429	926.118	238.707	287.793	267.257
OS05G0502500	434.69	443.215	418.13	436.692	371.212	412.617	417.181	446.082	450.901	419.434	477.369	523.056	479.68	424.089	416.933	320.141	330.457	338.698	565.045	698.732	612.995	416.724	621.793	401.654	536.242	395.046	378.139	271.303	319.868	342.613	426.844	579.315	469.516	390.166	522.871	441.718	482.962	503.549	442.663
OS06G0301500	345.225	429.121	710.422	201.205	183.906	232.279	266.908	210.807	198.193	221.139	197.656	190.073	824.589	766.621	864.12	702.533	621.914	1234.8	145.918	192.605	189.937	248.776	173.256	200.256	212.474	212.721	173.745	1080.99	1012.75	1080.56	169.2	124.708	173.456	858.453	1020.63	1036.18	207.337	234.052	213.326
OS09G0516600	581.104	627.618	483.961	518.673	473.204	531.157	360.622	512.07	489.596	404.283	474.817	465.326	443.105	347.23	350.659	306.819	347.009	297.816	468.901	541.834	457.764	559.74	679.745	420.734	495.901	376.976	350.103	428.428	459.07	457.804	301.005	538.255	373.603	460.296	500.442	486.583	341.097	327.642	300.438
OS09G0369050	318.939	361.721	396.469	931.626	754.112	715.669	366.647	452.3	486.971	485.247	623.378	453.431	348.724	303.292	379.546	280.664	226.075	263.021	358.588	401.966	387.759	617.132	532.676	395.19	244.299	300.801	262.772	970.631	613.603	477.645	296.215	297.641	266.141	598.924	394.672	553.505	361.216	331.85	345.839
OS02G0612900	225.442	325.875	418.14	343.84	477.988	300.109	504.095	774.942	744.925	314.302	276.75	291.772	761.747	627.645	796.408	449.682	377.472	610.632	320.54	397.381	334.007	427.362	276.917	345.034	282.044	262.076	166.978	268.622	372.558	369.483	296.925	320.767	341.109	677.283	872.333	750.509	409.081	548.254	481.202
OS08G0128500	375.35	566.642	524.848	428.633	541.716	533.433	476.247	679.454	640.039	519.971	312.502	275.51	437.59	397.696	515.535	442.367	478.397	468.114	285.869	372.494	282.67	600.111	415.733	444.953	281.524	285.113	240.068	558.442	553.03	492.278	309.064	327.348	244.537	623.317	495.451	642.434	346.298	326.937	365.66
OS10G0471300	372.557	371.369	409.387	500.887	498.252	557.37	418.514	442.207	487.063	477.161	426.085	425.029	377.496	349.853	369.04	403.391	419.209	466.97	395.982	479.355	421.041	494.098	457.267	429.631	496.829	412.956	352.746	480.786	512.727	514.545	376.286	453.674	408.339	436.464	430.625	446.838	478.768	429.314	412.617
OS01G0871200	510.005	441.044	396.027	301.275	276.035	302.209	503.39	525.207	472.724	372.519	420.801	431.8	487.913	520.411	470.347	427.724	506.575	428.346	420.495	465.813	412.728	288.658	404.637	349.049	474.765	411.924	459.05	361.348	424.821	446.655	468.537	573.115	454.667	474.219	584.355	519.455	440.864	431.853	424.401
OS04G0644600	562.657	642.013	580.664	495.592	401.494	456.352	391.503	615.74	574.784	477.914	398.3	444.959	404.632	317.841	331.408	269.313	271.66	280.327	404.69	648.296	417.967	503.941	575.694	352.733	477.524	325.453	313.837	478.738	459.146	481.168	210.688	431.715	277.877	581.904	581.285	632.592	371.64	326.812	298.642
OS02G0716500	260.034	549.308	701.459	304.781	441.033	293.4	781.042	1041.99	829.681	819.991	384.302	291.66	235.464	257.088	271.722	348.031	258.582	311.305	188.089	466.169	261.936	416.995	413.688	584.504	310.563	316.984	216.321	601.64	630.322	423.808	202.845	239.08	251.792	804.039	598.768	710.022	254.91	427.173	363.481
OS03G0843800	1306.22	618.274	532.244	1.20831	2.23275	1.39763	690.018	371.666	397.198	193.682	384.64	310.997	797.285	1037.45	1097.44	593.326	874.556	413.767	1.29094	1.71544	2.06925	658.606	495.896	543.023	1.36626	0.898581	1.02612	684.695	1072.03	920.862	349.284	511.996	432.288	580.663	587.587	585.784	2.21627	0.185356	3.21008
OS02G0562700	434.34	390.246	382.494	562.772	487.481	595.952	337.86	564.509	525.341	419.59	454.185	420.829	435.867	392.522	412.734	306.773	287.177	354.85	387.896	543.749	401.156	558.739	579.599	410.219	461.771	331.685	299.226	547.623	467.305	503.372	235.515	385.345	271.601	609.86	567.702	568.086	408.441	350.38	316.548
OS05G0122900	338.599	386.602	405.172	611.004	632.213	622.032	383.415	480.526	518.308	538.707	469.484	440.994	380.505	318.31	367.476	346.07	328.359	373.137	340.063	425.304	386.008	522.666	481.589	499.027	416.543	432.459	331.43	568.512	458.5	547.908	323.26	325.762	331.93	541.984	409.184	446.316	435.96	366.428	366.113
OS11G0455500	376.604	417.527	396.736	368.105	462.423	436.195	432.986	559.818	610.737	451.133	374.568	407.037	419.131	412.102	512.361	457.344	532.287	418.559	417.891	435.359	386.863	341.128	332.994	325.384	483.684	456.728	429.081	520.128	481.443	443.7	320.567	351.809	376.039	498.373	430.535	543.701	376.844	424.703	444.279
OS03G0168200	285.99	204.836	181.052	613.907	488.216	677.398	200.304	411.413	330.378	417.339	715.789	538.541	562.207	404.099	474.041	175.683	181.608	200.159	566.107	633.284	556.223	607.658	848.598	414.683	393.578	318.082	334.198	189.94	174.983	272.555	375.11	682.029	443.328	416.898	474.855	465.335	611.289	580.088	416.27
OS02G0177500	436.55	603.768	637.33	361.441	456.292	396.973	546.427	701.754	802.082	360.495	296.903	270.498	493.926	475.06	512.341	507.571	463.543	543.872	253.15	335.773	252.227	372.401	370.654	321.706	226.145	238.569	201.483	698.861	692.477	628.11	228.319	222.968	232.546	656.407	571.817	664.925	303.427	229.734	251.534
OS06G0320000	139.436	139.924	146.153	848.826	708.481	1071.02	147.731	259.055	193.948	619.378	811.07	568.621	250.311	179.464	189.577	145.892	136.834	158.48	548.863	658.988	539.503	982.253	837.186	538.307	533.439	442.414	390.909	181.768	124.516	186.927	458.207	603.077	477.528	252.971	210.087	229.931	671.769	608.552	517.877
OS03G0769100	226.644	364.871	390.833	420.285	404.315	459.161	444.534	873.685	778.996	413.112	313.4	301.636	673.85	507.13	596.308	444.448	337.358	553.679	284.37	508.835	296.745	472.48	336.716	334.751	255.962	204.032	156.137	449.114	353.809	333.915	244.948	312.201	248.404	785.772	710.058	1030.38	299.452	275.256	311.239
OS02G0591700	365.238	541.786	513.488	317.059	451.671	424.829	481.258	769.05	745.526	443.621	268.517	251.676	529.275	427.41	535.212	471.956	498.069	501.135	263.884	377.807	267.384	516.44	301.731	351.102	246.932	297.482	197.857	489.851	549.485	531.857	268.664	321.601	264.288	562.317	607.83	698.353	340.679	310.252	344.571
OS06G0678500	336.479	313.746	476.552	322.503	294.956	312.744	528.399	623.307	495.004	388.762	284.094	363.461	582.02	581.951	592.861	403.926	352.489	586.547	322.41	388.486	340.301	393.47	330.297	298.744	328.236	307.263	342.64	508.683	423.009	532.12	427.669	524.087	437.943	503.737	620.348	519.688	369.6	339.81	445.268
OS02G0800000	360.161	382.791	337.303	329.505	378.69	382.846	371.795	594.522	501.224	418.019	335.289	365.798	559.288	489.174	472.314	366.885	365.109	379.172	385.345	596.396	379.882	450.692	457.1	375.439	368.711	293.873	243.491	332.559	360.469	382.913	376.545	577.631	419.971	565.803	602.255	644.956	432.268	443.819	453.58
OS01G0221400	522.941	530.774	394.546	706.494	480.724	775.188	453.578	371.402	332.179	406.775	480.771	368.983	352.684	356.786	367.319	390.457	437.427	264.046	481.025	480.221	445.929	367.413	643.231	155.342	500.718	264.338	341.479	866.942	579.977	527.031	269.092	489.025	307.015	231.129	327.836	246.31	466.134	276.408	272.478
OS10G0525000	693.999	822.992	832.998	3.41442	3.8946	2.55978	934.464	1188.61	1146.64	5.50721	2.99496	2.80365	908.2	810.433	860.056	683.104	731.082	798.756	4.60596	6.20213	4.61624	6.60149	4.33064	5.67562	2.93925	2.3511	3.75871	956.888	970.397	903.482	9.62438	7.45028	8.64008	1089.94	1017.57	1073.83	3.39642	5.14076	9.57492
OS06G0666400	227.522	150.375	229.344	407.92	373.214	312.713	602.284	287.678	233.336	485.142	1427.57	393.314	296.875	247.219	361.187	206.064	190.197	239.296	359.988	309.365	382.108	1185.45	570.985	627.544	456.366	665.406	521.973	517.335	296.807	355.311	357.373	167.317	281.304	278.723	347.67	333.406	419.187	757.38	630.049
OS03G0618300	194.692	218.772	238.672	820.011	492.802	795.342	174.765	189.818	262.708	566.703	691.82	673.498	167.271	159.585	138.149	172.531	173.974	160.827	806.035	876.007	788.955	677.634	740.334	464.958	682.259	411.28	468.23	254.338	262.955	199.963	307.064	534.275	390.863	249.763	230.623	222.858	511.884	584.208	464.096
OS04G0660600	322.816	371.758	406.755	579.889	634.691	659.236	371.009	492.296	585.73	494.191	436.599	343.831	392.944	340.322	402.096	368.988	353.364	413.583	293	346.697	286.89	534.202	449.504	427.704	286.865	312.07	267.434	676.993	500.339	564.805	269.168	290.494	297.794	621.216	471.853	596.326	338.247	304.804	305.282
OS07G0546700	397.438	560.382	529.715	164.543	260.538	266.74	567.227	1051.38	1015.17	252.189	144.136	130.339	737.335	536.638	688.465	571.493	558.859	590.039	167.562	202.39	134.599	314.14	225.994	203.268	150.971	140.287	118.863	583.594	612.887	623.536	130.784	154.409	161.73	968.153	855.954	1102.13	176.704	182.041	178.497
OS08G0557400	325.244	373.577	371.766	467.62	423.893	533.235	324.251	593.855	484.599	441.507	407.307	393.389	477.947	342.109	380.824	265.011	220.7	279.882	409.075	679.523	450.284	582.662	537.535	396.156	480.238	361.046	275.843	385.562	360.06	431.377	259.015	402.613	332.636	589.683	530.915	664.819	385.431	404.076	360.299
OS02G0754300	300.214	521.961	487.935	204.463	252.062	262.775	650.381	882.389	727.572	373.331	182.9	239.074	618.629	541.814	649.519	596.825	467.954	618.663	261.827	574.504	248.047	301.504	293.582	315.44	268.919	208.355	162.043	297.698	315.658	290.052	305.784	335.753	243.155	693.198	713.766	976.167	293.982	273.975	407.19
novel.29689	418.466	495.304	343.566	610.627	525.09	463.244	337.612	314.417	332.431	369.589	392.358	540.492	268.282	275.85	255.411	311.212	374.264	269.138	713.993	752.727	701.052	425.311	669.374	351.204	585.849	353.918	364.807	188.468	332.603	264.197	339.728	655.263	444.831	269.992	333.835	249.611	486.326	480.251	461.249
OS04G0402100	467.246	449.619	428.125	460.031	494.922	412.297	370.453	371.247	404.502	375.508	369.146	321.165	448.743	470.656	674.283	571.28	680.234	518.952	388.176	363.058	353.43	345.233	330.102	320.665	294.425	337.989	319.949	527.795	398.147	376.61	315.181	394.541	332.883	444.687	359.626	649.084	373.674	377.613	403.072
OS08G0117300	337.652	455.329	446.967	346.668	490.041	468.218	443.424	663.012	656.719	438.293	312.035	270.745	458.383	421.148	490.427	425.757	448.919	448.379	304.462	391.368	282.302	532.857	347.669	379.644	274.643	302.009	226.042	470.215	522.217	508.545	294.593	301.881	284.522	576.958	521.73	641.237	343.471	328.495	360.096
OS10G0562100	428.674	410.055	493.903	519.612	471.402	485.558	435.112	287.6	336.549	388.083	352.487	486.329	200.539	321.176	264.103	342.257	372.347	470.175	515.541	430.432	526.837	383.875	380.355	506.938	522.277	449.731	438.34	350.263	489.602	458.518	484.032	469.43	440.398	286.906	319.34	246.865	533.361	404.85	449.226
OS05G0116000	252.863	370.899	554.562	440.906	488.878	401.516	508.245	295.604	367.317	499.13	362.611	368.593	253.918	362.235	261.851	414.145	389.245	560.462	320.393	256.01	299.503	460.987	310.675	515.574	386.782	404.662	425.526	777.979	695.441	643.305	459.488	269.803	444.069	395.833	400.276	261.13	335.938	433.792	455.855
OS03G0170500	274.143	390.409	538.102	590.818	537.411	546.893	415.48	868.881	793.682	387.107	319.017	286.18	416.868	280.794	293.98	201.333	172.925	325.607	249.85	417.918	303.502	678.356	434.049	270.424	235.029	223.485	151.482	807.161	607.411	608.644	142.945	177.047	149.117	907.275	615.29	796.897	222.844	235.8	208.775
OS08G0498100	288.401	333.528	373.205	593.987	676.074	460.052	257.695	132.998	210.305	656.647	984.184	371.59	168.125	171.599	338.415	244.014	260.214	294.278	370.225	309.868	296.192	517.171	554.376	733.686	395.234	617.099	658.054	1154.89	605.361	524.828	261.516	159.473	248.692	258.883	209.145	452.022	283.181	397.51	260.194
OS02G0792900	328.892	367.068	445.245	548.879	539.103	532.176	368.169	414.784	425.822	435.66	423.603	422.284	332.495	332.728	329.119	328.578	342.249	400.217	412.682	403.132	435.045	499.32	458.127	444.599	403.185	401.413	397.416	477.119	454.875	422.252	398.64	403.438	381.898	445.457	366.162	399.597	370.129	396.223	379.842
OS10G0486600	353.69	428.719	423.255	521.259	480.461	491.169	394.078	457.204	465.837	391.433	436.821	409.953	451.852	397.759	413.371	390.874	402.049	439.962	353.707	441.223	366.095	434.81	467.99	367.812	392.583	350.495	315.626	432.968	432.831	407.324	310.504	341.418	291.143	471.776	484.192	457.345	423.094	390.368	345.385
OS12G0405700	377.342	455.715	441.297	467.048	552.294	514.413	448.085	593.523	621.359	390.772	360.138	325.737	495.062	425.902	505.102	447.296	402.485	450.383	301.418	392.171	287.499	435.908	398.537	326.282	282.924	273.381	221.178	539.845	494.115	478.018	274.186	315.951	247.809	522.454	496.991	593.835	328.579	265.004	264.303
OS04G0668700	417.058	467.73	481.857	231.827	242.771	242.19	604.175	406.164	392.735	391.437	398.317	458.528	346.187	417.515	353.003	459.497	536.52	476.545	356.189	424.556	393.057	273.891	363.197	400.889	514.184	488.583	497.17	297.586	382.968	332.787	504.665	464.939	480.381	319.87	416.502	341.766	398.361	501.039	523.228
OS02G0652600	245.467	396.579	519.86	300.646	301.876	344.319	482.535	891.308	789.547	374.635	230.819	249.046	625.587	495.793	571.523	453.099	339.025	556.762	221.313	449.549	210.652	379.005	274.571	325.202	207.546	160.024	127.494	519.3	421.889	392.852	206.78	219.162	197.219	923.384	734.165	1180.15	231.923	200.3	242.595
OS11G0414000	324.985	393.459	421.556	617.487	555.282	608.375	355.741	432.19	519.783	452.617	476.686	396.159	362.406	316.815	367.603	336.865	340.408	370.081	351.669	396.025	360.378	514.326	525.118	426.769	304.281	331.258	298.429	527.158	442.012	460.44	320.065	371.944	333.66	487.618	381.766	443.577	387.873	351.017	306.375
OS12G0563600	355.628	464.406	681.776	880.958	650.673	543.341	64.7206	25.61	30.5159	580.896	632.043	513.277	174.398	303.714	168.216	361.586	272.724	345.038	391.714	216.959	465.395	893.69	467.203	645.152	577.631	526.243	565.573	439.127	508.323	477.902	344.751	215.088	301.889	359.894	285.867	211.149	312.281	297.322	394.261
OS03G0685900	327.103	352.635	395.37	471.04	491.73	498.873	416.458	413.884	423.744	450.174	409.26	396.272	374.37	379.677	389.476	395.371	431.441	464.601	394.413	391.322	412.85	463.935	341.054	414.725	410.939	451.895	355.122	489.906	500.589	507.985	342.862	284.562	324.789	362.957	388.783	430.102	340.407	419.47	380.485
OS03G0764600	623.069	408.133	500.555	158.906	224.155	260.845	850.848	806.464	646.199	332.654	156.647	126.137	478.964	528.818	614.989	456.091	556.603	770.347	138.715	410.708	173.034	338.078	259.461	207.921	235.96	332.476	163.258	724.683	620.333	598.85	159.251	240.417	190.703	453.115	766.676	531.788	231.51	225.35	355.345
OS03G0200500	394.389	543.975	461.839	340.913	450.345	380.406	410.52	596.242	571.466	409.326	290.897	256.576	468.637	422.594	503.349	483.668	503.01	461.65	319.158	414.481	296.923	462.808	310.941	369.76	267.841	284.629	234.364	430.066	475.615	437.009	297.293	362.28	311.084	497.041	494.844	562.324	346.146	352.637	377.214
OS06G0115100	293.691	319.877	344.257	618.698	620.833	596.809	319.283	409.086	435.233	487.247	484.669	384.132	351.274	343.709	367.58	332.313	341.07	430.847	335.873	361.79	330.318	559.36	479.377	494.064	333.797	334.486	331.338	483.429	415.89	473.478	301.741	354.34	322.159	497.975	394.024	489.883	391.9	353.415	327.933
OS05G0344200	373.726	398.735	647.48	40.8591	105.29	132.887	766.838	793.083	413.624	343.813	139.207	127.975	423.664	485.108	430.336	195.893	303.54	950.008	124.994	303.671	146.182	698.469	379.995	1072.2	225.588	340.718	411.05	236.905	503.223	651.516	327.13	251.719	258.386	432.49	728.95	662.42	285.315	366.476	307.74
OS03G0129900	287.844	334.939	402.027	502.235	552.669	534.099	414.174	495.485	592.269	406.947	391.947	337.699	402.095	392.864	375.904	369.826	386.843	499.385	305.918	309.097	367.557	452.674	362.217	376.481	297.516	334.079	293.58	510.683	543.544	551.431	302.629	246.951	275.014	563.186	467.039	544.987	313.062	342.964	331.429
OS07G0585500	442.532	417.519	371.438	467.167	486.235	390.547	343.099	461.361	480.854	474.558	689.204	313.564	420.278	361.91	418.495	362.007	355.55	331.29	234.348	232.444	220.029	586.759	629.557	504.319	280.992	338.226	350.225	681.492	428.342	532.727	270.919	344.899	247.186	452.145	392.861	450.31	368.663	364.846	267.759
OS10G0213700	310.116	440.318	516.765	443.219	387.876	423.237	452.742	718.611	656.248	345.726	273.014	292.389	508.391	425.043	427.402	337.211	269.252	418.83	291.443	461.003	295.115	410.063	364.617	290.349	289.012	187.238	161.351	481.511	473.277	425.106	216.294	287.723	224.421	872.985	657.7	733.479	338.351	291.651	267.402
OS03G0815400	213.243	380.018	391.344	337.545	364.794	415.47	426.998	819.354	728.1	365.928	270.507	296.492	653.816	493.631	573.134	408.669	325.772	456.073	303.936	511.861	284.057	451.58	380.508	343.572	248.886	199.447	148.042	348.612	348.407	283.296	265.135	303.607	222.106	718.504	652.936	920.222	264.856	243.634	284.363
OS01G0595600	243.106	73.8617	114.982	100.92	67.0752	134.275	291.929	599.666	353.038	261.299	292.453	221.807	852.533	588.399	1276.39	180.556	244.393	234.574	244.001	197.046	188.628	500.35	449.449	296.796	181.517	120.273	115.107	546.495	360.208	503.34	396.369	870.08	616.708	467.856	740.366	1096.63	432.675	536.549	642.491
OS07G0119300	459.864	343.612	419.727	336.627	358.718	366.476	548.215	474.701	406.289	427.082	210.384	444.963	338.276	429.745	488.697	405.445	460.624	486.119	321.783	483.942	382.335	247.89	209.284	243.217	511.415	434.134	322.934	407.356	422.099	382.868	445.283	482.135	475.076	390.732	504.836	398.286	423.267	255.388	471.455
OS05G0439400	314.049	275.191	260.245	570.03	456.797	734.863	277.851	404.83	360.654	444.96	574.331	381.779	434.441	324.466	417.033	194.51	189.328	238.18	416.299	424.311	434.146	779.996	514.55	393.491	360.046	385.85	333.048	513.755	368.385	422.193	240.788	261.734	224.133	443.714	361.844	609.798	440.665	447.78	391.173
OS05G0562200	359.52	381.019	380.832	399.862	403.615	418.874	408.04	419.827	431.445	436.315	447.608	425.587	358.881	345.3	328.051	340.09	361.155	338.05	411.039	477.314	426.69	435.673	465.669	486.073	453.459	437.094	399.191	318.993	338.194	343.082	447.31	447.441	393.267	324.581	368.958	360.01	430.866	449.776	420.825
OS08G0191600	278.845	290.662	329.113	487.97	447.88	407.596	382.049	375.918	383.148	427.946	396.941	431.2	368.456	378.342	361.594	324.35	302.478	459.353	438.905	460.866	412.897	481.479	582.079	461.657	431.97	356.273	375.998	365.698	371.451	397.82	360.775	460.077	373.819	410.108	444.906	414.037	408.909	408.512	366.667
OS06G0555400	291.428	407.38	475.795	386.319	548.358	488.713	400.42	759.636	766.524	470.652	276.659	249.138	426.018	347.86	470.096	419.349	404.628	441.108	232.229	311.017	205.908	462.349	336.803	287.097	228.51	223.622	171.001	692.4	550.27	491.709	202.346	248.258	197.723	741.005	487.688	742.517	277.413	226.796	251.033
OS02G0699600	353.572	479.402	412.756	331.746	421.244	394.108	442.448	636.298	630.383	412.688	276.601	263.016	460.435	386.981	488.536	426.487	453.836	421.303	312.063	385.994	285.745	473.443	301.821	319.051	262.944	281.843	210.695	468.83	493.907	495.808	292.436	332.613	266.326	534.144	542.059	628.217	343.038	323.313	350.542
OS10G0563600	331.124	414.299	396.023	574.655	561.754	756.179	266.457	554.59	588.31	384.342	414.097	298.841	464.017	279.025	392.576	208.103	182.236	221.437	295.7	606.924	314.366	489.4	508.887	253.563	392.057	272.74	214.922	697.22	434.424	453.145	128.648	255.427	149.197	765.123	518.628	749.141	335.122	250.892	201.478
OS03G0134300	396.86	552.694	461.031	309.761	381.768	380.69	429.165	560.894	503.788	514.184	251.311	295.041	384.708	351.277	370.181	356.809	357.556	367.035	308.139	612.242	355.977	406.843	397.119	372.518	369.702	276.291	221.121	396.343	430.3	402.583	233.702	379.2	299.822	531.454	624.208	660.979	374.668	322.276	374.321
OS12G0589100	296.381	332.469	370.485	458.87	533.45	524.124	401.389	420.568	503.911	509.805	438.229	390.084	291.141	298.671	296.221	331.747	371.953	428.869	315.084	347.72	357.927	436.031	391.385	471.887	340.493	411.996	394.903	509.712	472.382	469.326	411.457	376.695	384.939	393.191	359.888	388.152	402.291	362.147	369.642
OS06G0646100	369.608	225.08	482.47	267.1	283.626	228.063	381.104	409.584	273.809	376.419	794.876	248.338	410.448	336.509	360.2	204.876	190.959	389.626	217.851	471.335	220.377	779.397	551.125	740.089	377.576	406.646	392.23	710.881	418.88	425.342	220.695	287.49	212.731	444.451	701.886	598.813	339.586	422.415	356.505
OS04G0372775	314.104	305.908	298.44	712.471	553.406	677.633	232.879	279.878	309.875	520.255	1432.84	367.341	406.04	194.585	212.999	204.477	172.531	233.302	394.988	502.493	409.878	610.039	741.951	439.791	245.563	266.678	293.533	533.818	334.35	316.57	182.087	234.541	151.207	439.402	412.697	399.545	449.161	429.196	295.226
OS01G0920100	453.955	345.858	370.548	405.656	450.42	439.09	363.657	334.365	394.404	386.315	434.608	407.833	493.131	466.617	450.052	364.636	438.699	338.875	364.309	252.947	355.084	397.286	366.344	464.069	393.327	469.278	448.886	348.389	353.813	438.922	461.168	346.904	433.336	356.376	373.099	312.384	398.163	396.797	372.766
OS03G0439700	513.844	448.377	317.188	428.378	301.353	356.991	295.772	535.596	369.334	352.417	424.892	472.488	400.717	298.268	338.153	224.16	272.534	189.486	593.148	785.687	616.722	412.216	633.311	311.57	703.991	474.108	452.78	189.889	317.902	274.79	229.319	443.755	271.246	250.884	429.841	356.489	385.395	426.34	342.72
OS03G0598800	339.767	492.208	501.098	335.735	472.317	408.024	447.415	641.175	624.38	427.233	250.878	220.516	418.428	365.372	456.39	432.73	440.067	448.127	263.962	333.753	251.759	520.589	333.086	397.544	238.493	253.996	176.176	495.377	508.948	466.303	242.315	267.683	236.436	634.821	512.464	634.038	318.474	273.934	319.07
OS09G0486500	458.338	312.16	404.004	417.873	391.787	375.447	289.556	391.961	416.093	365.392	1298.29	271.774	326.113	238.688	289.253	179.468	195.495	212.669	238.254	333.452	228.565	1025.18	600.025	535.241	261.616	273.236	232.692	736.769	432.059	548.213	193.882	240.535	169.969	526.572	452.678	483.1	339.224	340.758	283.319
OS07G0630800	271.092	349.245	353.481	629.421	495.448	551.871	398.588	534.251	571.697	409.068	390.032	378.901	299.336	249.938	260.478	211.925	233.267	285.094	320.387	515.048	394.069	519.6	571.218	298.421	404.731	303.525	274.502	687.011	452.925	429.171	201.817	300.646	243.987	669.492	444.487	504.313	285.435	300.163	283.444
OS08G0478200	394.056	412.505	438.848	390.172	441.843	428.901	414.952	442.877	492.863	419.239	339.262	330.685	348.773	359.257	384.327	424.839	444.532	437.24	337.438	369.479	319.582	385.238	351.216	364.52	360.163	328.084	303.627	445.972	461.058	464.989	343.373	376.673	381.251	409.552	411.207	394.129	380.608	351.036	372.886
OS01G0926800	439.386	423.86	428.317	252.417	217.322	203.136	595.309	917.368	854.345	193.033	236.201	252.428	772.343	599.754	638.6	393.155	414.651	458.704	231.286	264.772	213.988	255.904	291.173	201.992	217.351	182.697	154.123	455.526	458.646	550.731	192.882	263.317	197.208	657.134	714.497	705.116	236.325	277.257	207.977
OS07G0246200	365.873	336.388	323.559	469.468	519.519	467.64	294.571	343.372	372.394	386.981	392.679	323.534	388.682	419.431	545.625	475.154	588.721	493.962	343.604	299.676	332.413	403.974	340.106	323.353	273.101	357.643	334.024	498.306	379.608	362.26	326.909	372.806	387.949	380.471	302.219	585.112	360.246	348.163	390.721
OS03G0322500	368.108	409.321	493.12	401.914	445.158	461.893	471.015	536.883	597.881	348.838	358.468	282.385	417.675	422.33	449.456	430.371	452.529	518.627	235.66	279.833	224.622	331.669	326.07	312.501	213.256	236.318	224.143	693.595	557.96	557.555	242.839	236.535	252.919	579.512	482.411	509.638	304.397	249.515	287.11
OS03G0767500	311.53	341.789	311.191	565.445	491.166	539.932	278.648	430.788	417.529	367.792	555.453	521.957	429.266	353.764	364.036	249.43	254.157	264.088	441.772	439.236	410.403	462.896	562.285	359.501	395.815	292.137	312.921	282.901	281.057	297.655	342.026	495.011	355.749	410.657	423.205	418.66	411.602	437.456	322.718
OS03G0744600	429.659	258.374	325.201	334.345	360.854	483.518	366.097	507.484	461.082	335.83	323.504	272.024	499.378	485.657	612.897	306.791	298.192	313.447	343.122	435.212	314.546	490.907	363.285	333.075	310.963	262.855	215.492	479.846	414.959	592.161	227.343	297.422	292.11	572.674	589.544	560.264	392.906	341.026	343.105
OS11G0150100	361.896	309.442	305.789	284.694	275.025	259.973	383.629	386.797	324.165	340.153	315.435	421.04	461.548	437.527	395.996	309.233	334.783	337.13	486.254	633.793	487.943	321.168	484.618	358.038	486.14	371.692	354.975	174.476	231.281	291.767	438.95	593.643	497.89	337.74	491.718	351.918	465.051	524.09	505.423
OS05G0568100	61.8812	63.8843	68.912	790.42	672.835	735.662	81.4484	89.1604	79.2712	552.033	707.478	637.839	129.055	88.743	102.698	59.8212	56.6092	71.2401	677.45	888.894	732.703	734.518	823.346	563.479	687.371	538.682	467.734	63.7642	73.1131	86.2342	390.088	587.218	478.993	87.1405	117.153	98.016	680.32	754.651	519.061
OS03G0227800	445.01	448.248	411.763	374.679	281.463	343.55	469.199	482.283	515.581	281.169	347.146	281.9	364.65	373.437	354.766	445.368	528.385	409.983	411.94	359.541	417.297	278.201	329.273	259.726	289.203	332.807	392.857	410.416	456.172	399.876	388.287	425.353	433.076	494.247	400.862	408.974	364.884	327.354	356.498
OS12G0514100	304.92	386.403	425.022	608.847	597.436	585.924	364.383	366.474	477.55	380.798	426.482	347.925	331.846	331.768	371.943	369.625	357.277	384.439	303.031	395.739	312.26	411.209	451.807	396.213	271.654	300.096	270.318	517.569	421.57	406.941	285.887	384.208	287.99	482.748	348.413	410.986	390.832	318.947	299.874
OS06G0130800	558.218	668.288	516.702	380.963	359.194	343.344	424.278	250.491	177.463	287.672	259.995	351.773	344.601	335.24	339.637	361.503	447.628	252.07	548.442	422.198	413.16	203.08	561.174	232.899	525.284	331.627	301.927	324.025	416.528	348.597	519.33	670.405	476.338	271.301	325.141	253.178	456.116	384.644	411.259
OS07G0583000	261.055	338.993	392.352	601.01	614.108	610.772	373.072	460.897	558.233	443.152	439.751	366.847	324.996	299.04	311.34	319.443	327.207	348.406	290.51	306.905	293.546	466.234	467.744	414.687	284.108	302.822	265.29	561.584	471.682	499.008	310.497	320.828	278.339	453.28	332.455	371.087	378.429	322.578	250.527
OS01G0235100	614.357	680.707	521.376	535.872	357.48	503.237	307.899	557.496	529.244	361.823	392.118	344.735	407.245	251.403	346.083	208.6	205.986	174.626	297.306	444.822	316.742	501.606	531.421	274.801	467.807	282.254	217.423	544.985	524.865	459.863	102.527	193.601	163.327	542.484	514.686	626.53	230.955	188.962	148.874
OS06G0332800	223.006	408.59	429.694	412.092	452.183	410.434	371.776	691.434	581.289	388.44	286.825	325.94	518.896	371.567	420.228	399.071	291.662	408.149	289.499	472.171	269.803	396.448	341.602	361.693	270.087	204.187	157.487	386.424	327.87	289.827	261.602	316.798	246.315	687.817	530.005	802.259	295.855	287.943	288.315
OS07G0159800	267.709	297.763	363.902	477.34	515.275	509.77	379.185	454.851	519.836	407.617	327.402	326.147	376.853	354.693	409.28	385.662	446.381	541.675	315.592	267.708	305.6	446.976	351.099	342.883	280.434	313.946	287.529	543.087	492.886	475.626	298.611	252.829	277.58	483.712	376.846	452.223	300.712	317.17	330.28
OS07G0548800	270.851	283.308	390.636	487.376	543.995	519.472	371.845	259.411	317.121	522.422	390.928	453.65	243.977	316.607	300.073	375.91	369.818	384.376	331.297	348.495	423.89	388.7	289.565	381.479	352.947	401.312	356.065	579.241	543.786	475.404	428.107	292.394	371.166	343.094	284.993	281.287	421.921	362.662	406.147
OS05G0168300	484.155	427.876	351.797	290.993	209.883	261.181	316.634	533.14	453.828	322.081	344.975	423.695	511.864	448.559	469.925	282.895	296.171	285.783	429.634	593.102	407.554	238.265	512.465	260.069	518.948	384.909	422.366	312.731	326.426	331.255	221.618	425.45	264.72	466.776	588.889	510.778	300.906	323.195	284.38
OS05G0161500	507.761	794.874	490.665	242.543	335.714	298.658	434.228	400.671	330.973	370.253	574.764	267.149	262.13	164.511	189.663	257.372	390.555	204.318	325.452	499.832	319.265	418.254	796.007	268.194	534.712	683.478	552.913	677.793	596.989	456.787	58.2119	345.717	166.159	169.719	364.099	211.601	234.093	433.863	184.147
OS01G0659200	377.52	413.188	461.672	428.693	482.366	436.912	371.074	376.601	460.583	382.722	342.472	310.53	349.331	351.723	361.761	373.948	390.058	417.243	275.837	296.961	290.571	393.992	373.576	381.156	266.586	273.689	279.789	584.843	519.421	572.056	258.775	320.213	287.519	496.021	419.491	430.206	313.735	288.619	296.755
OS04G0432600	343.417	420.48	457.129	246.412	275.5	264.728	427.93	619.154	637.154	422.594	374.357	297.581	408.094	372.391	413.599	399.67	398.273	514.859	194.815	188.028	175.918	414.7	402.063	340.222	188.288	182.514	168.919	740.058	576.741	596.07	250.097	264.302	249.912	624.801	461.434	590.301	294.521	238.989	264.585
OS01G0905800	391.795	426.265	601.186	569.038	580.268	459.567	358.183	372.857	447.584	469.748	407.157	346.987	258.375	327.506	308.118	320.665	306.863	351.559	288.663	219.434	287.924	492.879	339.614	390.773	329.514	340.087	336.374	552.333	452.612	413.958	318.271	238.916	286.857	461.997	331.702	387.809	292.68	258.916	328.479
OS07G0622100	348.357	461.221	413.374	289.506	404.191	360.473	425.161	623.811	578.831	431.274	260.97	214.357	419.446	378.41	446.208	428.696	454.605	400.845	251.634	358.409	256.027	485.982	301.885	340.882	256.745	261.873	200.539	410.549	467.435	440.015	236.842	270.118	250.882	501.995	487.886	560.057	319.795	298.161	338.715
OS03G0402800	268.048	325.422	143.404	130.949	226.904	117.891	102.963	105.972	76.7088	379.822	2127.71	249.445	402.235	105.79	126.76	148.226	182.13	91.8758	166.949	215.797	194.138	919.405	2046.45	849.899	397.862	559.076	564.46	206.516	101.275	201.477	171.893	267.624	166.692	64.586	163.755	121.25	401.075	1354.68	165.675
OS02G0735200	418.256	429.5	465.468	492.994	514.022	432.156	265.863	197.841	268.006	409.377	399.738	407.95	215.668	249.247	269.27	247.833	265.315	260.489	471.461	277.454	385.181	399.355	328.675	413.615	465.017	466.154	498.516	642.559	671.095	563.253	340.533	353.061	352.73	280.765	254.892	279.382	295.901	304.571	329.762
OS06G0528600	367.635	417.68	506.078	412.32	471.673	440.212	425.098	451.73	442.441	326.283	294.801	333.251	400.019	363.998	340.404	350.64	340.972	411.88	328.057	358.437	366.512	313.192	305.63	337.942	365.412	335.274	340.554	449.777	441.828	405.048	304.806	296.003	274.697	466.713	488.774	439.198	271.706	286.452	309.343
OS01G0210500	300.298	389.531	396.823	504.553	512.163	489.059	348.63	731.135	991.056	276.469	345.91	256.833	469.307	308.256	393.464	343.008	330.827	293.002	192.681	297.609	222.525	432.635	370.674	172.197	217.318	241.748	129.831	565.848	473.359	397.45	117.714	187.639	169.675	762.432	492.975	620.495	272.011	264.164	232.155
OS02G0666800	300.919	316.032	331.863	513.074	476.857	454.81	305.156	400.088	449.548	358.864	395.253	373.654	382.413	352.525	396.441	300.99	307.727	347.575	325.841	360.855	346.558	435.947	442.743	367.795	335.155	310.392	284.916	435.13	337.397	376.464	294.687	383.608	300.763	420.852	378.744	427.118	380.709	338.483	314.398
OS07G0110500	352.467	383.898	409.263	470.04	490.241	478.931	371.894	540.672	553.937	320.857	309.97	264.663	388.544	348.705	351.735	313.177	299.585	384.241	279.339	384.351	288.242	387.96	428.031	315.741	262.461	245.849	225.23	542.363	427.296	484.697	201.996	295.044	199.718	621.825	430.825	529.135	301.346	243.093	227.843
OS08G0524200	322.315	295.082	255.122	568.761	532.225	450.406	242.634	324.805	411.323	388.47	735.585	314.744	322.435	215.51	295.863	208.611	179.324	149.793	352.936	528.699	384.206	661.244	557.879	375.434	414.972	322.255	278.216	439.342	316.978	345.578	225.146	308.951	253.275	461.123	342.547	414.443	340.295	454.48	341.133
OS06G0147100	325.102	430.652	748.257	169.764	217.395	255.069	766.182	763.742	635.38	231.594	164.82	150.513	453.967	453.21	470.475	221.923	259.87	606.604	219.621	433.917	274.318	220.213	145.252	307.123	250.664	329.286	372.412	386.623	547.569	539.268	243.322	117.649	150.012	579.926	672.979	703.278	154.543	169.676	186.215
OS05G0346400	247.499	304.623	357.398	503.147	505.129	454.825	328.651	377.634	418.213	421.356	381.379	411.928	333.031	312.774	281.509	309.705	310.963	430.172	305.947	348.368	328.908	439.54	410.805	432.953	292.303	265.454	247.059	433.052	383.642	455.205	334.36	340.074	353.91	458.267	401.879	373.834	366.671	339.45	308.294
OS02G0556800	695.671	643.818	402.844	269.954	212.645	171.394	440.295	624.224	519.839	167.787	216.993	230.149	701.744	519.193	619.285	385.284	458.584	222	418.077	461.073	360.602	268.949	389.359	144.408	335.966	251.159	202.27	191.915	378.678	330.627	146.249	329.831	180.565	434.623	707.196	528.857	245.364	291.189	200
novel.43665	293.583	263.543	245.016	677.812	586.026	548.565	403.157	278.813	447.038	337.31	839.772	372.054	156.452	102.103	133.669	248.829	240.642	145.641	455.023	252.696	513.675	665.063	337.294	297.263	660.892	611.144	484.057	420.224	385.925	344.463	283.392	202.453	297.156	275.148	151.38	223.759	338.203	394.769	377.309
OS02G0125100	325.984	361.119	332.475	395.58	372.528	434.78	300.213	466.646	407.465	389.292	359.173	351.187	389.442	315.973	332.305	249.571	267.614	281.785	351.271	531.823	352.51	450.662	481.78	359.929	377.599	268.857	265.296	361.29	315.698	325.73	262.075	410.163	305.3	495.656	475.351	528.897	341.509	346.385	315.439
OS02G0815000	339.833	419.295	399.088	301.38	416.317	396.438	394.85	643.42	593.934	394.104	240.872	204.156	436.259	353.195	447.009	354.836	345.626	352.737	206.242	313.353	230.049	430.145	328.624	286.163	264.856	248.95	183.973	526.354	464.985	514.783	205.574	228.792	207.726	625.065	475.917	631.961	296.762	243.79	270.873
OS03G0310800	488.385	505.391	397.471	616.644	405.405	375.649	444.97	391.974	503.936	299.141	877.327	404.01	331.371	197.284	281.985	252.098	229.95	152.224	349.392	423.567	319.202	338.143	438.816	161.003	324.079	245.379	234.979	704.725	380.925	320.518	136.91	281.219	158.757	457.936	403.341	441.357	312.098	330.979	238.145
OS03G0811700	255.759	333.476	358.528	496.786	509.225	446.737	318.937	354.806	363.271	391.998	383.688	375.615	301.372	275.239	300.401	280.019	305.163	351.884	371.229	392.49	421.239	450.79	449.659	429.197	381.366	384.721	358.601	384.754	375.494	357.852	325.501	290.507	317.809	285.89	302.072	348.755	378.048	375.359	358.96
OS12G0190200	579.966	587.476	444.048	276.009	258.356	280.874	313.539	477.09	415.524	356.314	310.778	369.263	429.079	348.304	409.648	250.422	271.875	195.176	407.467	567.089	372.125	337.907	469.499	243.044	521.879	358.462	297.098	248.425	393.09	360.122	192.858	386.766	269.717	313.612	479.56	408.041	307.758	285.672	288.242
OS08G0436800	294.747	435.338	371.843	331.551	411.302	386.919	373.207	574.092	585.368	389.776	280.133	259.92	377.912	338.637	429.391	405.036	425.845	420.272	247.385	359.924	257.821	382.357	315.685	339.241	229.622	248.529	188.286	416.296	445.424	434.141	239.665	306.327	252.007	486.939	429.75	519.755	326.276	265.887	284.913
OS11G0220800	303.203	448.3	402.826	359.865	462.815	395.613	340.091	472.773	454.994	411.242	308.768	284.83	373.012	327.396	421.703	367.556	429.177	390.472	300.066	390.35	311.044	427.886	339.85	322.207	293.298	335.476	235.487	353.733	391.644	372.047	287.405	312.679	263.029	346.531	370.157	430.141	307.09	323.683	338.664
OS04G0413600	301.525	422.473	375.573	282.571	408.587	396.597	376.745	594.817	580.267	389.128	241.235	211.784	436.006	358.165	464.415	370.584	357.57	349.848	239.642	346.24	251.582	455.613	302.425	298.491	247.208	238.755	168.894	444.591	430.369	402.021	209.34	287.348	198.34	528.034	475.776	667.018	299.324	244.486	298.906
OS10G0445600	250.815	301.354	307.097	281.5	274.685	298.872	457.761	602.463	499.865	293.708	283.474	332.536	488.522	399.735	464.615	389.038	383.559	421.633	327.436	420.285	355.807	316.927	330.326	255.556	326.792	282.272	222.823	234.326	287.509	259.853	291.17	327.332	271.841	497.81	501.246	631.416	335.326	366.313	335.694
OS03G0775500	291.781	345.069	432.405	430.138	429.742	425.127	381.375	453.878	502.862	368.931	320.732	262.877	307.328	311.62	328.998	314.24	294.061	401.614	231.558	318.851	270.893	376.227	338.694	349.411	237.832	256.609	239.953	611.863	459.978	484.596	271.689	256.201	264.215	521.617	426.454	445.969	307.384	275.513	279.241
OS09G0297100	285.486	341.271	366.569	537.05	510.102	512.995	297.592	367.509	446.69	376.812	426.849	381.136	335.381	308.896	305.988	301.431	275.527	366.839	279.753	302.466	305.422	382.386	390.06	362.102	255.258	277.763	244.065	556.422	420.872	486.999	247.483	272.075	233.66	447.069	351.899	414.397	307.035	285.68	235.84
OS07G0685700	264.546	283.466	273.508	266.268	249.859	212.443	298.696	231.931	235.018	351.772	1207.63	345.516	245.3	211.893	198.063	196.154	273.306	231.026	330.29	295.546	390.918	699.095	645.225	557.472	460.649	596.576	559.767	289.35	380.995	336.348	305.923	222.691	258.448	159.205	237.752	188.955	273.995	638.338	369.426
OS05G0495900	340.282	348.5	365.046	266.663	268.014	271.624	354.742	599.094	575.007	299.271	516.452	260.484	506.946	329.29	403.412	415.859	385.752	395.101	188.562	326.143	236.046	482.445	457.805	238.822	215.728	156.882	138.801	532.704	326.449	366.043	170.796	228.359	212.506	631.939	544.704	631.086	227.794	304.725	250.944
OS10G0502500	281.826	308.789	308.819	386.46	365.751	373.31	328.501	381.833	380.112	364.586	374	401.833	330.537	298.542	323.548	267.979	286.362	299.051	394.05	508.449	395.687	353.073	537.021	342.938	356.631	299.726	310.287	255.374	258.21	271.581	327.092	450.341	354.891	322.355	371.422	319.087	453.282	434.489	376.372
OS06G0114500	269.754	350.794	387.611	520.86	505.956	521.649	336.418	375.748	453.025	375.968	368.688	333.807	282.666	295.517	266.862	279.791	281.877	347.228	263.748	278.203	253.745	404.584	320.641	355.182	286.474	280.954	264.76	619.845	490.487	473.823	278.612	239.001	261.257	510.386	381.265	410.298	290.696	252.998	247.353
OS07G0204900	366.338	306.469	266.707	413.482	357.727	405.839	231.197	332.153	302.944	308.552	395.679	420.127	437.025	369.664	337.976	226.211	225.011	206.04	429.049	532.252	388.45	448.461	460.118	335.851	420.695	279.469	275.804	224.957	222.832	267.335	293.631	501.301	363.231	366.818	425.008	428.485	420.189	386.622	324.815
OS03G0343500	287.305	384.716	352.134	271.811	363.694	337.917	382.843	627.561	540.519	396.93	257.32	236.649	399.103	342.292	430.257	384.204	436.029	361.738	268.499	324.299	263.224	400.32	286.836	292.732	263.879	278.512	194.666	362.613	392.894	392.602	247.247	294.654	257.075	443.51	455.837	519.304	293.182	288.793	314.487
OS05G0157200	424.945	378.378	511.088	249.339	225.055	254.546	480.195	588.19	663.315	217.577	194.871	191.298	444.351	469.724	468.896	409.848	407.436	548.938	192.063	190.655	176.678	248.126	227.023	191.67	223.024	180.177	223.918	611.072	471.017	571.38	157.922	153.742	169.695	742.873	484.482	581.23	215.312	207.602	225.803
OS08G0532200	383.274	492.503	479.28	123.209	144.352	156.663	508.789	710.653	569.588	222.957	113.213	156.569	625.737	569.261	599.714	527.025	486.378	469.445	181.692	304.097	180.234	180.637	136.172	186.206	202.682	149.396	116.843	353.109	408.913	394.7	189.249	190.715	183.013	614.486	763.316	762.246	201.191	219.888	306.641
OS11G0444700	171.251	238.583	370.838	394.653	298.537	389.659	475.835	593.467	524.585	397.847	342.129	293.362	325.768	320.862	283.302	166.573	240.677	542.785	231.778	335.221	258.925	606.936	529.149	511.034	228.866	219.053	241.995	281.399	311.766	367.379	256.499	220.796	199.65	475.302	506.717	566.309	299.073	309.096	233.756
OS02G0125700	331.236	550.324	601.901	292.962	336.936	380.026	356.192	681.973	592.337	457.203	214.323	216.275	374.516	274.807	328.127	283.177	256.503	288.083	175.861	351.758	206.637	384.369	245.707	216.969	271.212	205.2	147.93	628.377	547.155	466.038	103.706	140.889	129.501	605.555	563.737	775.972	180.655	176.956	210.284
OS02G0692700	203.204	220.787	304.995	430.849	440.586	482.963	255.804	280.296	260.572	440.412	437.396	397.77	344.723	301.993	319.534	206.689	188.381	285.074	294.69	264.289	342.422	543.826	482.836	562.536	368.158	379.847	374.266	394.232	321.88	408.717	380.249	275.058	332.623	301.37	290.338	277.771	340.962	450.232	352.097
OS03G0822200	329.334	419.28	352.996	496.059	431.942	418.571	264.784	310.933	341.539	329.026	449.337	445.236	326.185	280.497	292.577	244.618	232.804	238.202	388.804	398.876	364.555	346.536	408.401	343.317	418.355	365.921	340.166	280.909	326.552	315.185	323.335	391.145	320.162	315.842	385.26	348.211	332.902	343.759	276.023
OS01G0823300	241.536	349.105	382.274	342.589	414.988	388.167	344.602	734.627	682.753	345.655	193.001	159.547	363.631	296.642	389.723	326.777	315.99	353.854	231.498	275.789	218.823	471.358	284.637	289.41	179.863	201.563	142.59	526.399	446.435	478.817	180.161	222.377	186.963	697.923	452.014	668.053	255.72	226.707	244.172
OS06G0604600	327.853	471.636	490.936	468.057	340.883	385.127	485.71	595.61	634.586	349.095	424.286	375.296	298.439	244.205	293.735	236.315	215.922	261.132	254.179	317.725	276.938	376.924	408.551	251.919	368.429	307.423	255.871	394.018	382.221	303.025	183.677	201.105	175.133	603.177	403.482	485.413	263.722	208.879	175.269
OS03G0690000	223.688	260.988	317.461	484.142	484.535	454.086	347.773	445.565	525.649	314.891	288.028	285.343	349.264	330.075	301.74	322.415	318.853	408.307	274.445	340.01	289.56	387.15	399.411	331.18	225.269	229.486	195.417	371.703	323.641	392.788	298.409	306.883	269.532	590.852	426.847	402.367	368.43	310.945	285.093
OS11G0130200	241.273	260.295	264.416	563.964	423.323	498.801	286.175	516.72	530.814	343.647	410.767	311.788	314.23	258.23	271.383	166.652	176.22	210.138	332.566	422.234	372.104	565.942	585.795	302.928	247.959	196.908	168.443	384.535	345.981	368.505	201.006	309.303	237.045	633.328	412.724	481.662	260.914	272.409	244.75
OS05G0137300	621.986	474.641	336.62	168.114	154.45	146.596	399.417	380.225	291.449	240.891	242.518	342.324	445.477	434.968	441.025	326.386	392.568	299.739	384.936	468.773	386.55	248.599	340.957	288.2	569.015	423.93	395.102	125.248	240.705	264.355	296.148	426.018	326.052	253.453	481.402	302.629	322.02	356.478	342.244
OS03G0764100	313.037	196.137	374.544	457.557	225.203	141.415	389.968	123.479	145.322	339.296	2765.7	263.268	120.822	80.4881	124.948	105.96	101.545	98.156	223.357	233.558	185.235	1048.17	441.379	443.855	257.95	412.269	412.896	515.232	211.6	236.285	175.976	130.403	117.51	242.464	253.488	268.477	245.516	533.94	401.203
OS01G0278900	145.786	292.89	370.976	474.155	477.107	572.899	311.154	695.556	687.07	341.622	265.095	207.323	426.899	309.452	357.976	257.696	194.2	341.239	159.53	392.393	196.567	419.356	306.025	266.518	169.956	119.867	92.8629	565.626	319.695	334.462	139.947	167.681	144.293	882.437	473.952	908.482	217.755	161.268	182.814
OS01G0254000	226.173	300.164	341.044	577.464	521.01	571.447	325.94	266.9	345.421	349.107	472.229	383.074	264.621	262.487	286.708	278.203	274.13	316.078	323.116	305.852	335.676	363.629	443.636	387.134	294.066	294.587	315.351	395.421	313.028	314.845	310.972	294.239	277.535	381.14	311.499	351.252	340.098	323.293	293.727
OS04G0485300	224.819	256.127	287.061	416.597	494.252	404.808	367.267	441.94	499.876	358.281	235.908	281.003	323.44	294.712	285.749	275.018	276.629	339.044	298.711	363.296	348.072	382.299	379.628	346.95	275.711	267.279	252.568	483.523	383.85	407.313	251.582	379.597	309.962	440.273	380.389	391.598	307.402	297.495	285.508
OS07G0198300	285.214	285.754	323.192	713.928	725.315	529.328	243.219	303.161	310.148	338.82	442.281	385.083	302.706	278.348	387.773	186.979	214.294	185.545	314.283	195.614	363.35	400.93	288.431	334.909	310.344	421.662	330.349	400.948	369.483	446.814	306.945	168.659	262.33	293.866	257.112	484.186	291.991	324.891	275.859
OS01G0279300	226.42	252.492	270.304	571.269	653.356	480.269	231.798	222.748	295.844	427.208	472.348	404.165	244.078	242.319	270.84	263.606	255.283	300.419	368.92	312.342	340.59	452.297	470.163	461.683	266.906	319.375	290.352	342.667	275.789	300.101	351.886	373.379	377.78	273.493	216.646	263.569	411.314	373.425	352.215
OS02G0655300	297.423	382.305	410.054	257.969	288.688	288.845	459.732	492.864	463.296	327.954	257.732	266.552	470.127	389.557	445.764	344.229	345.776	369.728	259.441	338.945	273.609	327.484	284.905	267.906	262.861	256.813	218.616	344.925	426.525	394.93	240.011	259.644	238.376	408.626	529.075	520.14	263.01	285.292	300.134
OS03G0659200	200.934	405.664	539.86	195.395	216.283	259.374	515.254	847.369	753.634	315.392	185.52	202.117	474.508	368.803	400.234	330.902	288.604	449.293	150.576	307.239	174.736	300.261	181.302	205.628	154.245	147.621	108.507	517.783	469.413	312.793	200.097	141.81	173.888	757.248	582.038	833.896	160.246	199.122	209.793
OS09G0565200	176.704	308.794	343.646	465.689	499.288	564.981	224.791	625.696	571.13	362.317	311.3	252.915	417.3	277.636	310.045	216.457	163.016	274.218	193.819	459.529	258.852	507.575	352.692	304.639	173.376	156.701	107.008	454.925	352.196	360.309	157.9	198.292	170.707	702.218	506.58	761.913	279.335	204.127	196.916
OS11G0199200	162.98	139.349	140.299	449.269	564.797	533.331	184.709	240.818	237.182	425.127	334.103	303.494	243.169	250.756	332.011	244.096	272.846	230.154	378.045	405.183	353.467	428.648	369.517	390.378	308.591	348.794	312.692	493.159	341.247	400.67	347.013	481.531	408.935	258.403	224.605	338.902	438.888	439.889	461.005
OS06G0153800	285.434	294.971	328.121	417.373	423.105	393.597	292.386	335.533	370.725	345.722	338.411	339.919	302.957	277.596	305.046	322.433	314.416	352.24	335.475	378.033	336.289	375.471	387.962	346.739	331.293	311.282	296.523	374.078	346.674	372.011	269.835	336.929	305.913	343.699	336.047	340.373	336.662	319.203	303.472
OS01G0815400	240.837	344.481	360.162	745.605	853.246	669.943	231.817	248.291	407.432	424.321	292.856	356.229	180.226	190.442	183.852	157.511	143.986	156.742	356.52	383.252	387.16	421.272	318.633	334.061	318.035	310.11	231.842	438.062	516.099	418.581	224.158	200.749	219.744	317.266	251.716	264.743	369.011	260.234	349.144
OS03G0241200	258.973	351.935	336.444	305.401	410.585	397.123	331.096	523.743	512.937	367.049	311.118	241.339	400.673	336.258	404.2	311.676	307.647	283.991	247.852	315.519	248.4	368.699	289.462	270.838	216.196	243.495	190.595	385.106	381.518	357.791	235.661	263.055	236.301	472.624	457.72	529.369	339.328	324.113	311.472
OS07G0585000	261.479	246.206	293.131	274.137	267.008	296.468	376.922	390.866	299.585	324.674	352.669	348.503	337.355	340.411	359.648	247.665	298.655	329.143	333.877	349.889	416.811	412.699	341.716	393.984	388.056	356.73	348.64	261.086	339.291	323.505	354.958	271.778	330.133	295.25	367.589	340.968	320.566	438.958	440.858
OS09G0553900	489.237	714.368	504.476	331.174	298.918	249.985	359.417	446.57	502.011	281.727	314.312	392.694	245.239	188.585	208.886	273.136	418.72	222.215	404.601	424.245	401.319	239.822	385.67	141.115	585.79	440.463	364.425	318.094	552.139	303.036	153.229	286.754	177.255	273.1	278.591	275.325	198.734	214.6	197.686
OS06G0701400	275.788	393.809	378.434	344.789	429.741	404.605	302.43	510.655	458.389	375.948	242.818	204.454	331.315	275.936	338.639	373.141	379.176	374.874	234.342	318.031	215.753	439.453	295.656	311.708	204.636	240.559	171.054	511.211	456.396	474.549	215.154	242.888	205.907	480.724	355.378	498.169	264.001	244.315	258.317
OS12G0605400	276.515	330.08	364.743	458.995	474.723	482.227	294.953	318.479	381.324	388.094	369.685	332.459	244.305	237.752	257.232	295.217	300.825	343.668	297.845	343.002	305.863	390.956	378.943	367.292	277.356	290.026	269.587	427.593	356.861	388.436	294.808	312.095	284.796	357.807	285.997	342.986	313.503	300.888	273.204
OS12G0180400	374.603	471.263	549.205	324.28	376.219	369.521	227.286	324.525	316.386	307.828	325.516	294.537	388.265	375.354	382.512	424.083	390.368	480.03	174.738	192.924	210.803	290.265	252.943	269.813	176.359	188.851	175.685	660.927	517.336	535.688	206.167	147.63	175.97	531.541	456.693	533.074	207.769	193.869	192.953
OS05G0420600	307.64	284.462	264.823	434.641	435.711	428.788	252.71	351.664	431.365	404.777	466.516	317.468	309.116	279.162	322.821	272.187	274.734	270.885	292.626	311.08	243.658	437.721	398.64	359.845	274.893	304.658	267.24	449.78	300.195	380.027	225.314	318.837	260.645	432.1	310.645	422.275	322.465	289.427	266.367
OS02G0734300	362.919	276.954	503.046	295.116	239.959	264.522	368.523	319.984	264.993	403.71	459.482	358.234	287.008	292.374	304.304	202.255	210.747	367.6	242.322	271.723	292.2	527.3	380.582	510.27	359.364	339.143	326.097	496.014	465.964	388.978	273.786	168.914	228.571	292.953	330.973	359.129	267.396	345.527	326.524
OS07G0187400	253.921	170.668	161.333	592.13	434.019	486.639	108.091	153.071	166.527	343.553	441.209	481.205	195.587	160.397	155.669	79.842	90.4269	92.1514	572.035	592.745	600.067	481.701	675.042	375.348	587.192	364.873	350.906	202.687	169.04	216.711	275.092	559.486	411.892	238.663	225.711	206.412	435.992	457.186	386.259
OS03G0244000	308.273	414.698	492.18	315.334	345.043	303.509	370.551	657.363	634.14	373.68	181	206.141	322.403	252.716	283.603	284.28	215.795	295.634	188.619	467.837	237.5	322.037	225.844	245.097	253.165	172.354	128.533	452.972	535.256	492.824	124.438	195.403	164.988	715.981	497.995	613.992	230.945	186.87	237.945
OS05G0373700	301.967	360.508	339.04	326.549	399.412	372.495	324.601	430.957	432.216	331.381	273.027	228.233	340.176	313.126	377.657	331.501	360.672	329.379	277.487	331.096	265.32	395.816	290.712	320.902	259.095	249.421	201.585	395.524	388.289	400.051	249.388	319.468	246.029	419.136	411.092	445.879	298.58	295.803	292.434
OS11G0148500	315.389	309.685	298.884	397.533	413.822	385.929	247.235	290.725	323.384	358.178	368.431	360.075	264.499	269.636	259.184	275.381	327.722	273.779	351.012	330.608	355.624	371.294	380.048	345.946	355.387	311.579	332.117	329.074	349.398	350.856	316.458	427.779	376.234	283.935	285.276	271.467	340.149	352.353	344.545
OS06G0591600	301.007	336.096	291.906	437.382	403.817	404.942	279.23	392.524	426.239	408.025	449.038	315.711	328.115	285.799	327.793	243.587	278.27	302.646	299.262	275.778	309.226	450.327	443.902	325.292	308.529	309.037	301.133	408.571	429.558	382.451	194.795	232.934	216.485	297.694	317.044	362.458	249.65	265.815	252.008
OS02G0779200	181.173	168.478	214.615	374.94	319	434.182	231.383	273.48	231.137	402.855	311.281	364.18	272.533	268.218	268.856	203.805	216.522	246.489	461.842	514.996	513.052	430.339	395.19	405.271	395.941	333.446	353.111	222.242	234.143	226.188	322.542	346.143	369.424	355.213	354.731	331.986	357.304	420.137	474.509
OS09G0493600	191.031	211.494	196.673	312.906	288.477	346.82	250.444	426.865	363.965	286.688	297.532	325.132	435.916	356.584	372.948	224.887	194.667	225.57	380.347	546.849	392.699	364.37	349.666	264.621	294.906	239.648	233.049	201.753	174.182	230.177	342.665	472.209	371.609	422.865	468.117	544.852	426.607	404.691	359.984
OS11G0546900	252.112	355.077	403.753	547.979	515.742	444.309	271.129	464.601	482.934	360.522	347.717	277.675	299.061	274.774	307.894	266.684	249.426	320.633	204.915	269.987	237.785	485.911	355.051	328.875	164.6	194.838	158.256	508.356	448.748	483.412	153.988	173.867	160.422	496.546	382.23	439.584	257.283	216.148	201.93
OS05G0350600	286.7	379.68	323.563	387.862	408.535	391.05	295.581	326.492	387.114	317.512	328.993	305.006	307.105	285.847	312.454	322.554	345.543	319.59	307.424	322.679	293.132	319.693	325.224	288.358	265.783	279.518	252.606	401.921	359.379	344.289	295.245	376.704	317.947	366.752	339.813	366.036	339.658	293.701	270.45
OS08G0101700	247.598	321.725	372.333	438.321	345.745	342.72	445.69	508.274	452.196	229.664	188.018	204.713	299.314	344.169	326.791	314.068	288.233	328.885	298.714	421.009	388.206	319.418	306.917	217.259	277.423	225.407	208.177	519.144	514.365	347.71	158.522	135.861	150.03	575.387	490.981	516.402	220.913	203.139	253.446
OS02G0773500	131.62	203.938	298.295	116.615	146.624	196.952	556.353	860.931	675.831	150.719	104.873	109.681	687.929	551.008	677.079	439.164	297.218	551.499	150.311	306.221	144.637	196.607	130.206	159.628	87.6105	61.8556	49.3323	225.482	188.037	217.182	206.213	253.835	181.601	1035.22	651.12	1047.24	260.653	221.936	213.16
OS02G0800100	222.017	239.998	294.11	489.27	485.808	463.423	263.576	333.878	362.786	398.556	380.451	303.168	245.813	255.656	274.151	280.234	248.788	353.571	263.716	301.328	292.766	460.738	455.637	367.862	248.289	267.551	244.712	461.823	353.584	409.781	267.086	262.913	283.625	404.091	326.015	357.829	307.115	279.525	231.605
OS04G0423400	329.222	503.903	816.965	6.48244	11.4736	8.18756	511.018	501.555	566.047	344.64	132.504	143.717	322.855	364.119	308.805	374.955	333.309	426.41	44.5071	3.89474	4.83539	326.125	185.668	223.553	5.33588	5.81817	4.20331	1478.08	1087.19	1105.17	5.77199	2.87021	3.23958	759.896	576.669	423.167	159.607	118.129	194.486
OS06G0194000	241.112	270.542	331.548	514.412	563.744	523.425	256.85	279.09	312.133	374.963	339.278	376.584	220.743	236.268	208.563	232.03	195.736	209.506	319.787	280.599	327.751	404.043	325.911	429.73	316.702	301.234	320.151	391.795	346.436	354.447	374.127	340.255	334.179	345.599	264.421	275.087	339.398	304.79	287.376
OS03G0811800	274.294	318.205	342.509	411.229	424.911	420.105	310.719	440.349	428.664	321.366	302.342	268.087	325.154	272.387	313.912	280.437	256.648	328.58	251.641	284.432	267.4	401.938	362.062	289.195	282.217	255.956	215.787	475.866	397.309	400.216	235.044	257.542	233.772	450.314	354.988	396.19	269.381	282.123	254.698
OS10G0405300	242.596	262.194	368.904	379.707	342.495	412.331	322.016	239.947	239.928	456.559	528.978	455.921	240.762	209.054	251.661	237.989	236.069	254.016	273.212	246.867	363.901	423.412	306.91	424.868	393.608	471.683	429.247	346.2	351.35	329.535	328.176	196.138	272.842	197.219	242.766	265.44	332.016	405.769	364.21
OS01G0815800	290.11	433.486	412.274	385.342	455.454	451.142	264.664	469.846	504.741	393.948	275.488	217.677	318.171	232.214	314.097	279.132	284.392	288.541	238.145	340.421	236.165	406.889	290.505	260.893	210.529	221.362	164.218	396.979	360.614	340.85	212.554	289.299	222.28	492.956	355.547	489.393	310.588	243.48	261.713
OS03G0578200	230.723	311.891	343.8	375.172	366.305	399.326	351.051	476.866	512.735	341.605	303.036	263.638	351.523	305.224	324.498	318.604	285.694	379.88	227.92	306.605	230.004	364.613	359.234	304.471	257.513	226.518	195.941	434.46	347.307	363.757	220.158	249.819	188.273	486.335	390.635	463.457	290.36	236.651	229.936
OS06G0472000	342.773	383.86	437.589	407.829	349.049	378.761	251.94	544.808	547.285	248.839	280.666	256.599	426.211	345.338	410.796	195.597	161.65	214.928	255.869	323.596	253.32	347.394	312.425	227.704	246.841	208.38	169.911	379.699	380.36	418.845	153.988	213.278	181.093	625.843	532.328	578.488	208.047	213.258	176.532
OS10G0523700	237.872	254.505	212.811	441.906	429.437	415.694	170.412	158.662	138.221	386.076	482.005	431.289	244.742	229.858	262.331	191.228	214.514	140.62	365.935	414.624	403.743	504.639	500.082	420.584	413.818	443.984	372.551	324.193	406.019	381.226	302.628	291.633	286.512	158.582	201.806	219.086	297.484	488.176	342.113
OS03G0177400	266.803	505.144	507.504	359.761	461.305	397.011	338.388	594.315	642.88	288.556	249.451	179.482	367.621	288.189	383.316	341.415	296.286	368.146	167.676	266.854	189.388	328.099	240.968	251.009	130.493	176.029	119.122	495.282	395.46	329.922	153.336	167.054	137.281	534.911	436.359	609.902	247.308	177.774	175.462
OS05G0557000	275.64	417.568	372.602	245.661	379.658	345.285	359.122	641.561	584.782	362.411	214.364	177.784	395.932	313.718	410.614	346.896	323.785	347.876	180.035	247.882	174.922	397.585	241.133	264.945	165.822	195.146	134.925	443.035	409.944	417.425	188.48	204.105	178.785	497.259	444.385	571.229	241.971	224.395	225.754
OS05G0594900	290.237	392.29	445.479	344.703	441.193	372.602	375.463	396.484	462.507	366.832	295.571	294.395	292.261	277.871	285.673	317.975	323.504	362.332	237.63	285.905	232.787	307.489	320.798	306.458	241.33	247.782	218.173	414.186	432.377	388.781	266.604	251.105	212.292	342.44	325.483	373.963	292.898	266.738	257.869
OS01G0676200	132.509	184.902	188.375	316.295	304.845	384.634	315.238	701.328	524.07	273.826	266.872	227.955	532.489	397.391	425.477	289.117	217.429	291.457	241.222	463.515	274.272	431.643	379.561	258.201	173.315	126.378	101.869	148.817	152.455	215.241	204.448	292.154	233.489	659.261	612.547	741.822	333.563	284.848	252.51
OS03G0192400	247.347	252.913	304.507	436.832	448.169	436.017	286.504	350.341	389.243	308.832	306.662	274.582	302.865	301.708	330.806	286.222	293.618	314.617	282.766	335.186	299.739	411.865	330.582	319.674	313.066	286.36	243.917	379.553	378.157	401.89	224.637	256.446	256.276	400.452	365.86	394.148	294.25	263.241	243.667
OS02G0229000	271.558	376.242	367.05	239.224	313.952	322.953	347.989	657.686	574.113	347.629	211.606	198.326	417.069	336.067	427.669	334.898	369.599	353.283	205.45	267.306	200.151	379.851	248.021	272.226	172.901	201.109	142.429	383.035	384.186	389.757	193.729	228.426	185.732	427.454	466.49	582.45	247.971	231.442	258.187
OS05G0510100	243.956	289.091	402.583	615.956	490.472	528.197	289.845	253.479	253.858	386.102	421.095	350.328	124.146	117.996	162.195	149.875	174.768	192.357	319.42	231.194	353.168	616.817	349.622	289.241	418.78	468.044	329.353	587.395	521.038	420.249	195.552	124.989	194.375	241.281	148.311	222.462	252.57	389.962	322.504
OS02G0317800	229.102	268.36	310.648	510.541	570.476	477.597	275.658	271.446	361.161	351.37	372.308	328.859	256.425	258.064	261.448	292.47	295.781	367.312	253.584	261.45	284.517	340.626	326.501	361.927	247.411	301.337	274.399	432.992	376.175	354.307	299.488	291.28	235.207	323.061	263.697	300.24	316.506	278.993	258.404
OS12G0569500	180.755	474.151	339.218	30.6589	232.514	53.1479	522.631	447.399	290.483	404.381	473.139	132.095	417.914	170.471	194.572	403.735	396.452	282.781	60.8252	251.988	63.086	277.439	975.072	474.843	239.173	384.419	458.442	727.087	136.05	142.771	63.9535	403.003	173.041	283.76	598.819	261.613	277.278	646.587	95.3414
OS08G0102000	236.575	388.112	458.727	345.037	288.875	294.975	416.752	645.28	549.075	250.297	198.516	223.548	348.373	291.513	260.134	267.103	212.346	365.598	196.316	339.613	254.628	427.593	242.088	299.9	223.523	160.67	146.354	408.54	456.737	388.003	170.157	143.158	152.381	680.845	537.293	616.259	186.328	183.788	181.749
OS07G0631900	120.789	239.26	226.221	276.804	328.7	320.486	270.086	699.54	601.569	290.546	233.862	237.462	646.267	456.636	465.293	327.698	233.501	320.411	214.087	361.296	243.321	342.063	246.783	286.889	137.298	104.392	84.5855	207.293	182.035	233.201	266.453	237.814	248.836	610.385	550.178	746.259	298.509	267.123	268.292
OS04G0605300	232.171	180.812	178.469	463.429	489.769	514.588	228.938	212.234	234.198	378.551	343.088	328.34	263.286	252.043	285.63	199.228	231.153	184.659	317.241	335.904	417.186	431.011	396.265	379.868	324.937	338.81	269.267	342.743	361.955	359.066	340.11	396.351	359.677	201.483	188.526	203.994	385.304	410.099	446.08
OS05G0295800	219.388	300.873	323.587	468.436	449.889	472.567	279.372	411.958	443.84	322.051	330.662	275.646	372.229	279.778	331.357	263.06	247.232	346.413	227.825	298.094	249.308	371.234	357.427	289.073	196.223	197.899	178.348	428.965	302.207	334.793	209.577	262.949	212.208	501.843	373.553	503.262	269.431	246.179	203.608
OS12G0287200	220.991	274.068	324.154	406.999	441.181	428.581	303.261	352.293	382.2	363.592	340.792	305.767	293.077	273.249	282.286	279.008	280.189	363.297	273.115	316.896	306.655	363.309	326.683	299.446	273.017	280.063	233.255	398.453	389.569	389.025	256.559	229.239	214.065	338.421	313.086	351.838	291.86	299.367	281.604
OS03G0599800	311.028	261.928	252.313	434.726	537.361	420.28	212.642	191.226	222.023	400.051	369.917	313.461	246.452	225.718	388.578	283.681	324.563	270.236	366.799	291.612	290.186	377.28	296.907	418.193	290.477	397.742	385.577	348.609	311.292	340.635	291.664	267.084	286.719	236.741	207.292	347.119	298.562	300.404	314.539
novel.45502	333.001	258.549	242.073	348.045	257.891	318.431	379.262	227.479	209.406	297.978	408.651	375.278	268.007	273.937	321.917	288.043	273.751	228.098	396.129	323.068	440.289	373.691	278.994	274.693	384.163	425.065	386.049	303.721	423.716	321.905	314.522	273.976	299.365	180.537	248.024	269.143	301.829	363.294	431.657
OS09G0438700	303.001	526.737	440.869	143.49	204.532	136.441	405.216	575.752	621.395	215.184	263.549	232.692	576.956	450.712	581.188	401.809	446.918	439.728	154.668	144.995	125.071	162.087	164.706	131.265	115.412	128.879	116.149	448.205	421.025	338.157	244.419	285.411	227.493	480.404	508.953	664.862	157.506	159.509	174.182
OS03G0273800	256.19	331.564	348.454	586.783	589.853	529.785	293.726	360.871	657.667	310.249	222.991	182.084	250.996	172.405	203.261	104.325	126.288	125.118	229.371	274.884	263.087	421.049	334.914	282.835	223.025	199.323	134.997	747.973	855.521	666.64	97.2916	149.388	150.223	489.54	325.9	310.502	164.594	184.373	148.062
OS02G0180200	217.352	326.328	328.7	209.509	274.746	293.99	353.637	611.65	522.866	289.393	223.576	226.085	513.415	407.173	454.063	366.055	312.618	375.18	194.492	329.962	201.357	286.298	236.539	240.807	152.875	150.421	118.173	290.31	327.647	337.813	218.757	237.366	212.915	506.178	546.028	686.69	249.17	226.589	225.481
EPlOSAG00000005216	297.75	399.109	579.263	153.411	157.487	246.454	503.669	777.979	714.141	43.4106	47.4933	67.3786	614.413	378.924	461.488	389.274	461.993	698.089	107.612	164.998	104.985	148.303	80.1197	63.7518	92.7999	77.466	120.628	740.707	563.978	639.031	0	0	0	777.003	674.392	750.324	89.328	43.5803	41.5109
OS07G0623000	211.233	298.95	374.179	331.16	311.658	335.812	399.79	519.323	453.386	270.915	283	241.099	344.627	282.865	349.24	255.442	257.347	330.288	225.083	227.491	241.332	390.481	276.51	225.544	212.789	221.244	182.481	537.611	496.67	452.774	212.385	143.934	170.515	530.752	432.77	572.341	202.484	236.821	225.209
OS02G0496900	205.932	313.598	369.191	337.652	400.278	353.05	349.641	559.17	529.38	359.703	245.019	223.065	291.416	258.387	318.127	288.383	313.928	370.458	182.104	257.51	206.939	371.101	268.504	263.118	217.577	198.711	174.62	549.277	416.527	407.284	207.737	204.903	156.875	580.706	367.807	499.983	209.5	214.439	222.329
OS07G0520800	186.572	298.079	364.81	224.256	268.987	288.687	412.313	689.185	636.423	286.987	175.117	214.207	425.778	355.467	367.764	363.39	292.892	376.739	186.572	326.564	202.659	278.059	166.432	165.98	215.016	171.343	104.349	358.953	417.665	334.761	191.084	161.805	175.536	616.396	522.509	811.751	191.359	207.085	224.395
OS03G0803000	358.173	343.322	337.609	393.821	394.039	364.335	303.361	257.228	284.256	321.608	330.091	313.355	243.003	259.39	279.168	294.146	346.476	300.262	292.304	281.304	291.399	303.678	331.606	351.39	315.268	326.219	336.018	367.568	338.402	359.08	325.996	339.576	309.822	254.498	247.502	247.882	327.625	293.076	291.97
OS03G0198300	423.112	416.451	322.427	297.562	258.525	268.663	304.697	311.91	303.691	289.731	309.047	385.484	279.64	251.432	247.921	236.682	280.294	216.143	387.673	450.581	369.964	284.476	381.625	284.883	450.855	341.282	364.161	227.483	265.661	252.096	301.782	417.266	336.849	200.716	298.461	258.03	299.123	354.414	318.465
OS05G0533700	231.303	268.952	359.056	505.128	484.465	535.448	263.516	349.53	365.651	342.716	365.25	316.161	295.868	286.08	294.111	211.27	200.075	279.355	288.895	268.193	295.233	395.28	319.192	328.343	232.588	271.461	224.176	411.417	367.856	388.541	235.261	198.201	216.968	384.59	323.937	352.303	250.644	303.486	231.01
OS04G0281900	221.172	247.344	407.309	701.031	558.989	525.329	244.529	295.105	305.405	443.746	433.549	342.235	170.278	223.108	183.261	180.266	145.853	208.044	258.092	154.699	314.62	695.182	365.468	397.718	295.861	320.961	258.104	375.336	390.918	397.298	229.963	152.015	214.689	307.901	209.005	254.27	249.577	253.633	298.673
OS07G0561500	296.86	344.685	358.591	523.249	383.642	515.063	267.901	509.907	561.824	280.59	298.452	228.368	315.923	207.235	277.153	152.142	131.167	137.873	241.062	338.496	249.426	546.025	348.92	184.301	248.872	224.876	134.415	530.462	467.231	446.999	88.6262	134.209	113.715	568.263	383.403	539.052	217.229	208.393	181.481
OS12G0566400	202.776	217.715	260.877	396.719	402.293	388.059	405.757	508.887	543.764	354.057	331.703	295.59	233.496	234.385	270.992	267.226	254.184	345.127	265.157	295.928	290.605	374.168	330.894	324.41	283.509	272.625	267.893	407.654	326.098	313.088	258.306	239.351	246.122	346.556	291.038	318.832	276.628	260.551	268.537
OS06G0683200	173.772	294.186	295.028	142.829	185.841	213.242	359.566	672.412	533.806	309.076	145.362	173.299	639.145	511.922	571.708	416.252	310.797	449.611	177.213	380.272	177.943	240.938	172.86	223.912	180.34	157.418	84.7355	235.715	249.252	224.698	241.379	248.275	212.487	486.327	574.743	778.976	205.24	211.448	299.167
OS03G0219900	245.451	343.399	324.695	143.301	165.822	196.942	485.09	583.515	450.809	251.466	154.312	206.771	518.264	417.806	529.926	453.553	405.073	457.867	225.373	448.977	207.661	215.34	209.446	194.497	258.763	163.335	138.679	193.908	226.692	203.392	205.246	223.358	183.814	484.499	556.379	720.966	251.43	228.176	278.969
OS04G0287400	250.332	259.641	351.14	251.962	295.062	324.072	417.134	411.23	416.424	280.372	397.825	190.014	344.924	288.849	405.017	308.405	307.342	385.012	225.596	196.733	284.668	390.596	236.939	235.515	236.184	257.532	236.384	779.297	547.861	483.033	156.302	91.159	136.702	352.262	356.689	382.021	161.458	268.845	246.072
OS05G0489200	143.236	162.98	284.549	452.776	448.992	427.149	330.922	458.658	426.275	311.538	267.097	275.145	330.755	283.146	312.812	202.899	165.008	285.538	284.993	292.029	355.376	501.324	272.993	284.306	273.234	254.639	214.197	380.308	438.087	380.085	190.065	172.902	200.84	444.384	384.859	411.099	227.691	313.126	292.086
OS03G0748300	124.426	164.934	233.503	124.019	156.281	147.228	437.113	655.092	444.743	192.087	148.411	183.378	749.224	593.734	557.558	372.043	297.489	471.756	206.857	328.632	235.06	212.75	157.588	224.842	117.708	133.505	100.543	111.689	151.859	184.148	321.134	241.456	260.615	598.087	764.727	761.322	259.438	354.833	339.914
OS01G0839500	247.576	303.568	344.597	363.882	359.066	356.471	315.287	400.165	348.819	387.232	242.862	241.599	362.132	279.5	341.346	342.591	377.388	412.179	234.775	315.09	229.081	239.949	336.836	238.026	262.636	213.31	132.209	414.861	336.75	294.974	262.656	319.435	293.919	355.763	289.704	382.394	312.795	279.099	301.358
OS09G0422000	300.293	310.5	383.898	188.038	184.213	164.408	445.998	317.541	298.385	320.373	248.593	309.974	312.095	326.557	291.93	371.961	347.188	430.214	337.101	278.27	352.584	283.959	257.622	315.483	371.367	363.351	389.439	254.374	310.786	291.074	284.843	260.365	276.54	287.113	341.588	252.076	256.393	391.267	344.038
OS01G0253300	306.584	348.896	355.704	300.185	331.569	313.744	326.415	316.438	337.661	342.322	314.083	321.182	277.664	292.805	287.795	280.361	324.166	278.018	288.014	277.072	284.59	312.967	299.785	321.761	276.301	307.344	289.762	303.389	344.53	323.714	373.953	308.625	309.608	241.658	305.96	294.643	305.977	312.092	311.894
OS01G0208700	239.871	203.306	225.182	309.562	314.628	338.287	196.723	290.693	243.213	325.356	245.389	299.455	242.015	224.485	213.457	179.927	189.857	169.263	407.599	586.663	389.72	353.133	366.142	287.157	590.934	424.895	399.09	237.653	201.235	210.093	229.169	332.157	262.184	332.846	360.789	413.241	332.139	392.061	446.822
novel.19550	240.038	295.962	354.455	274.36	245.33	202.041	410.067	517.895	410.5	368.358	169.487	236.707	317.592	313.76	273.612	261.661	213.563	364.275	231.95	387.916	282.56	378.212	286.311	320.945	249.819	191.435	181.809	292.047	373.051	347.978	209.227	238.109	220.901	537.629	487.626	451.857	248.159	268.037	319.441
OS02G0122500	181.848	215.426	230.12	408.467	361.057	407.346	228.534	453.646	406.782	263.556	335.96	251.285	412.995	263.898	317.403	229.146	181.713	230.267	261.275	376.19	315.295	524.299	394.836	298.437	239.625	196.651	150.888	291.191	291.756	297.179	143.942	192.824	154.052	544.312	455.731	610.902	281.117	297.276	246.067
OS03G0358100	253.079	293.132	324.608	506.41	486.804	416.139	235.101	280.084	337.771	300.786	382.915	298.03	250.506	242.278	258.028	258.659	267.249	258.726	258.332	261.401	278.268	361.832	417.034	347.442	241.377	240.365	249.92	402.654	316.917	340.505	318.835	337.201	290.665	329.779	240.365	289.618	257.71	269.807	227.915
OS03G0300600	167.394	180.457	176.338	348.966	305.664	347.908	289.108	325.307	278.658	268.649	321.528	274.342	382.979	309.239	316.96	327.445	246.831	240.057	304.914	375.563	332.416	435.805	397.929	322.392	216.845	187.134	183.301	234.203	183.136	243.808	360.665	410.605	366.296	380.149	355.83	355.065	379.347	397.237	365.917
OS01G0507700	310.06	292.739	335.02	406.404	469.231	388.967	261.92	216.882	256.941	386.482	398.984	270.919	190.178	241.689	202.416	330.389	312.953	249.573	202.354	202.712	234.864	433.341	357.485	437.754	241.478	289.34	242.167	360.766	419.646	431.469	303.613	308.405	329.966	269.918	193.406	176.28	332.307	285.31	315.807
OS11G0521500	216.569	428.71	465.302	310.979	309.384	255.375	432.672	614.544	628.089	354.125	188.875	205.045	309.905	265.918	302.903	349.432	354.385	419.273	134.561	223.829	148.293	267.436	180.365	226.067	158.8	151.411	129.868	517.499	460.288	359.772	193.467	171.737	161.4	539.768	403.775	565.248	144.319	160.965	161.895
OS02G0634900	252.442	267.432	296.627	427.5	441.128	389.108	258.335	295.216	353.928	336.186	319.844	299.666	264.51	242.324	271.27	242.553	256.327	287.22	278.439	341.316	300.329	330.399	414.176	340.163	252.041	264.627	256.335	373.165	314.845	344.986	226.088	300.268	260.29	318.785	289.946	324.696	302.72	266.685	258.164
OS02G0534800	272.092	391.484	378.679	292.542	384.744	346.536	325.592	498.862	469.885	291.051	225.606	190.058	342.646	305.621	333.121	302.088	321.712	325.486	216.093	275.913	211.882	379.275	259.214	274.734	190.836	191.754	145.763	352.653	365.536	379.73	156.737	193.643	157.704	477.664	419.206	527.57	247.089	208.354	205.328
OS05G0103400	319.473	466.892	710.672	355.55	362.635	314.986	434.539	540.752	644.619	281.024	213.465	232.557	117.293	164.63	148.594	190.189	175.123	297.072	178.626	155.437	172.505	273.75	178.735	256.775	179.739	184.688	188.45	997.567	730.385	677.183	152.468	113.562	139.496	344.628	194.147	264.467	174.116	145.033	149.278
OS09G0509200	254.768	247.565	247.442	336.373	332.842	342.221	243.962	391.334	386.998	290.108	276.071	271.053	359.012	318.556	338.999	293.145	306.666	301.298	273.62	315.247	262.099	325.647	342.188	266.912	253.787	213.29	210.242	346.019	270.494	326.952	245.686	325.91	280.315	385.423	344.444	383.783	294.967	283.496	265.185
OS01G0920200	280.39	314.747	307.72	376.647	394.183	355.66	284.064	271.476	285.199	313.231	325.277	353.674	258.502	265.327	237.422	277.214	288.114	298.638	296.219	306.726	305.082	312.297	354.519	342.323	319.935	293.32	287.91	267.797	286.885	293.057	289.234	360.012	283.858	246.022	253.371	238.102	354.809	313.433	260.561
OS10G0566700	235.694	376.296	382.601	255.311	328.052	330.841	359.144	570.061	540.817	313.477	246.934	207.332	399.249	279.099	361.754	299.252	250.635	295.001	163.673	315.693	164.714	290.914	240.878	186.549	200.387	174.638	141.192	455.411	337.379	312.408	137.297	155.165	130.689	590.151	438.013	680.329	220.594	188.044	189.408
OS07G0185300	202.034	313.095	355.255	277.597	314.547	328.279	335.157	522.403	529.722	291.771	240.187	241.689	418.697	315.461	390.549	270.519	242.769	341.298	191.965	299.044	215.18	306.53	267.226	219.339	187.567	177.43	127.068	431.01	355.133	345.462	167.69	193.815	173.544	506.069	435.809	561.134	210.079	235.529	204.84
OS01G0581300	313.392	336.451	375.187	243.664	226.688	241.195	368.425	391.642	332.767	331.605	154.638	265.746	293.787	323.389	304.228	267.255	253.484	311.94	234.366	366.501	262.87	264.445	300.165	297.75	306.129	214.628	208.484	326.481	254.287	285.932	263.438	316.917	266.102	435.943	493.138	441.8	237.016	282.755	346.338
OS03G0247000	235.511	303.346	299.692	287.91	277.202	285.703	272.543	462.062	401.437	317.827	288.519	282.479	397.834	327.327	350.418	277.419	247.884	293.749	265.849	385.579	249.929	314.456	362.031	273.715	238.71	207.792	165.149	275.408	264.124	261.778	243.487	273.008	244.82	380.928	401.678	468.139	291.831	292.837	269.757
OS01G0884300	172.769	205.098	165.817	307.722	233.39	263.587	242.642	310.445	286.498	294.31	1133.74	281.655	365.89	200.372	241.781	139.451	147.606	169.446	258.759	267.286	309.105	722.089	728.463	426.468	233.132	295.38	269.208	230.271	268.312	301.399	180.164	198.565	176.899	186.244	248.02	267.336	236.713	548.309	223.094
OS08G0156800	230.023	324.051	306.486	337.64	445.428	392.382	288.827	449.503	455.263	359.857	224.95	193.026	279.621	251.535	295.237	330.526	324.01	322.312	217.138	312.959	223.358	343.239	250.893	276.194	210.944	239.753	178.732	431.579	351.939	349.915	215.952	262.793	204.363	387.767	313.909	429.817	253.426	217.548	231.082
OS12G0106000	533.057	209.037	195.635	224.893	279.211	267.66	157.633	180.571	246.186	456.742	391.556	245.949	413.206	331.693	246.492	169.814	122.567	210.136	281.703	411.264	261.038	515.059	386.528	388.73	233.465	233.594	140.899	133.004	145.861	189.808	195.867	394.116	317.551	522.384	358.45	375.804	472.668	300.124	554.831
OS05G0160300	133.315	343.039	464.898	574.208	744.962	539.088	190.83	27.0185	112.065	502.411	111.596	197.87	93.0423	131.747	44.7532	208.77	108.632	312.105	342.687	274.445	294.71	333.615	129.826	276.175	295.746	391.502	290.659	1164.49	788.681	458.589	215.753	33.2773	316.117	197.576	183.356	138.764	225.162	195.774	301.807
OS01G0236700	436.946	356.502	331.293	235.31	229.529	223.425	332.736	324.808	290.755	242.973	225.96	257.754	321.42	314.658	318.416	285.185	375.045	295.712	287.569	315.613	274.654	260.383	341.785	217.498	383.945	283.209	272.982	310.282	346.202	307.865	253.337	331.006	281.56	316.926	366.993	325.032	238.797	249.654	293.594
OS05G0477300	284.394	378.349	338.53	220.56	258.766	247.698	353.452	526.79	458.407	293.021	175.941	162.055	341.716	326.702	400.971	342.428	362.325	357.209	214.347	249.497	196.352	344.491	232.035	226.222	187.222	190.464	157.914	340.162	418.594	390.288	211.299	267.053	199.091	413.632	407.52	486.635	210.97	214.534	266.047
OS04G0118500	237.419	218.433	236.827	415.061	414.821	403.994	243.719	210.081	286.263	324.568	310.07	317.751	273.278	270.822	307.099	266.645	269.266	267.257	300.276	282.275	309.799	346.86	334.388	286.144	314.615	276.621	275.688	328.919	306.78	319.321	264.638	290.163	248.009	342.464	273.186	308.051	357.374	312.43	263.79
OS01G0645200	253.652	451.613	375.781	520.059	388.74	354.764	266.361	312.393	394.438	285.293	339.21	326.451	221.486	189.858	194.806	197.087	221.417	186.564	340.601	314.018	320.365	346.813	514.191	252.221	286.115	230.38	258.847	280.207	248.212	206.699	254.87	378.149	298.005	320.937	245.405	268.05	255.384	289.456	214.253
OS07G0642300	255.62	306.696	330.951	468.395	534.486	456.76	239.763	263.197	339.467	362.879	354.662	314.569	217.085	215.653	238.146	227.084	246.76	262.233	244.208	247.355	246.721	322.829	356.401	336.245	222.567	255.856	237.818	388.07	315.466	309.173	281.101	264.098	253.957	309.629	226.36	268.913	309.876	269.027	244.041
OS01G0805300	209.908	261.005	277.19	196.728	243.863	278.013	347.739	587.498	501.455	332.111	192.761	215.659	428.397	337.215	341.932	313.344	233.133	271.789	180.813	431.427	221.321	264.394	192.43	143.319	259.66	180.778	100.418	222.952	341.83	366.033	142.881	217.386	171.727	598.104	569.321	627.792	236.777	214.93	273.719
OS05G0542100	232.768	278.577	318.732	415.782	428.825	407.794	277.983	367.72	381.953	338.076	281.159	255.694	267.975	235.711	252.418	280.68	279.499	348.643	228.807	277.402	247.136	358.481	290.276	290.664	254.472	239.608	197.404	384.055	324.941	377.199	193.746	224.16	216.883	374.698	317.509	405.952	246.274	214.592	208.402
OS06G0141200	126.821	90.2514	139.712	538.055	450.054	614.153	105.877	138.711	297.482	112.419	169.228	191.784	67.5006	105.366	74.9798	157.244	93.7483	232.939	397.543	420.203	285.904	708.614	384.33	340.869	513.888	509.183	514.539	414.079	268.378	314.136	174.788	282.82	305.776	614.607	74.0305	134.788	435.541	358.999	347.512
OS10G0178500	57.4309	27.3223	34.7907	535.057	455.584	394.147	197.73	123.132	256.497	343.417	375.477	392.147	436.779	350.513	387.346	92.0285	43.9916	47.5684	388.169	368.252	439.525	531.163	437.575	353.902	383.066	406.762	325.074	30.9684	64.6602	39.7783	273.992	261.751	275.125	438.582	464.725	465.251	260.121	424.697	321.797
OS04G0669200	220.994	168.305	292.314	288.662	219.346	230.05	303.598	220.296	206.677	292.617	1547.83	232.605	197.999	120.555	140.103	125.505	130.664	172.977	175.445	212.78	218.334	913.607	397.048	349.705	266.201	326.059	264.812	456.891	292.957	311.849	123.15	113.06	127.743	269.478	290.363	312.013	192.796	480.7	297.462
OS04G0306400	297.92	306.279	309.522	129.517	150.19	183.367	301.487	535.081	399.871	287.519	321.892	189.541	377.235	309.479	410.354	226.926	207.25	265.324	172.59	383.664	200.507	442.966	300.558	323.658	246.422	238.353	198.858	332.693	328.825	315.007	196.718	190.955	191.209	366.584	527.732	518.292	249.911	266.391	291.645
OS07G0641700	177.005	311.783	260.585	373.742	385.865	368.895	282.646	401.09	401.608	274.124	300.798	215.38	365.977	269.097	336.485	288.558	274.903	278.045	234.188	266.817	231.954	340.611	300.863	281.481	170.381	194.822	155.973	332.885	295.908	308.441	214.492	225.833	214.598	393.526	435.773	504.621	270.567	287.645	247.093
OS02G0761900	276.129	286.006	341.224	252.718	228.183	220.576	286.501	300.21	371.07	362.705	378.025	277.104	261.365	260.285	262.944	271.312	291.839	359.759	154.461	139.375	156.585	430.112	332.691	335.673	160.73	162.47	142.47	518.556	392.332	460.057	328.831	319.324	333.06	382.798	325.452	331.666	234.998	263.682	243.666
OS09G0487500	238.595	276.002	341.775	406.839	428.053	411.689	312.412	376.338	401.859	303.366	263.723	251.937	241.324	231.887	260.684	241.478	246.538	300.113	205.483	229.607	209.772	360.307	311.339	250.984	216.004	213.097	206.603	521.095	411.444	413.871	182.254	168.681	176.356	499.739	313.996	380.142	241.373	188.228	180.059
OS09G0369000	539.766	364.929	200.081	182.13	160.621	160.33	280.173	137.78	110.95	212.686	268.857	351.44	204.654	249.676	269.624	313.766	380.026	159.23	442.239	354.188	378.587	175.918	292.647	208.968	499.807	413.856	426.339	137.081	212.411	196.053	402.81	644.204	421.02	138.023	171.443	145.233	429.053	359.269	408.133
OS03G0707600	170.703	160.847	224.715	298.254	311.661	300.104	257.569	192.514	185.034	371.091	312.649	415.54	181.911	211.304	191.192	221.713	233.379	258.536	344.557	312.424	447.314	274.754	274.175	300.727	467.864	476.104	450.51	286.843	306.575	252.668	374.098	240.856	369.17	189.02	208.931	164.375	275.776	463.147	413.151
OS06G0174300	217.283	209.6	222.321	479.47	405.97	422.203	209.948	273.186	312.117	314.192	470.69	381.878	234.984	201.186	220.7	157.598	184.707	224.832	308.382	338.529	354.786	300.461	506.451	257.394	321.241	243.258	284.607	240.936	173.835	222.339	276.452	397.338	295.705	308.719	255.808	247.749	345.805	328.083	220.745
OS01G0686800	251.951	382.293	343.908	210.628	321.284	267.63	368.753	519.193	491.391	273.253	167.047	158.297	310.621	297.332	364.301	323.277	369.749	328.949	239.399	251.612	217.857	309.252	197.688	229.657	219.576	215.28	172.682	335.86	410.113	356.876	181.08	189.437	160.53	399.286	399.565	430.678	215.755	224.018	259.32
OS06G0650900	235.968	193.371	212.859	268.409	305.744	253.246	428.526	401.863	325.767	225.182	808.495	196.227	271.142	205.93	242.268	145.513	150.338	217.698	192.262	353.302	252.003	640.491	579.737	351.61	232.917	255.266	227.206	274.278	211.723	258.012	175.608	245.747	188.442	274.203	365.94	340.816	265.767	344.966	240.548
OS09G0296800	229.061	255.443	269.615	477.86	356.693	423.351	234.589	304.961	297.155	300.281	395.916	370.774	259.354	209.997	219.184	154.911	160.956	191.036	286.893	359.701	306.023	379.191	466.62	285.774	302.864	249.62	227.669	264.622	245.766	268.925	251.312	277.191	232.632	376.275	315.491	347.973	276.782	304.264	220.638
OS01G0255000	189.739	233.012	242.011	435.537	384.407	428.109	194.224	363.976	351.077	306.94	320.777	281.265	343.786	269.983	283.331	165.375	147.037	195.902	301.109	386.441	320.291	401.446	412.815	283.71	204.768	188.483	176.848	298.91	243.447	281.408	225.925	265.55	252.339	403.692	366.003	408.331	275.543	274.653	221.239
OS04G0346100	199.304	296.156	334.979	294.918	400.611	360.525	305.403	533.887	524.549	294.308	215.359	167.91	321.154	254.056	334.946	272.052	266.286	338.432	170.508	226.575	164.529	352.491	250.024	229.803	128.366	167.349	122.087	498.702	412.027	377.277	172.479	176.303	146.041	530.779	384.248	547.04	193.007	177.104	178.794
OS08G0154700	226.047	266.653	278.456	362.014	346.911	364.295	321.366	388.762	399.639	300.92	287.068	252.338	309.001	261.246	270.256	243.868	264.811	313.13	222.397	263.192	233.866	356.591	347.149	262.656	214.233	202.202	183.778	361.611	328.245	332.497	217.49	247.615	206.41	367.058	360.35	397.271	251.901	237.149	233.214
OS07G0231500	293.401	236.368	277.352	280.301	211.443	237.369	258.166	484.563	435.18	263.867	311.855	231.609	412.387	301.583	354.628	229.64	225.446	340.714	104.315	93.431	127.874	386.663	305.252	224.334	105.431	113.358	108.602	625.694	335.136	366.931	190.763	209.761	176.939	696.348	434.351	646.554	215.794	219.95	207.917
OS08G0559400	246.687	298.27	293.929	361.13	360.994	357.819	304.825	344.674	399.852	334.316	316.087	293.559	284.326	257.294	293.637	263.76	271.774	311.759	223.192	241.726	233.579	304.94	281.911	293.232	228.774	232.896	199.208	339.701	338.651	342.817	212.357	236.735	199.423	373.397	315.437	339.033	263.205	250.486	221.979
OS02G0460200	251.719	262.941	343.7	585.193	664.284	801.667	218.113	390.259	386.669	271.09	338.547	271.49	216.766	214.468	224.487	103.545	98.8309	99.7509	229.467	154.43	304.387	410.764	344.5	306.983	172.507	321.191	184.292	494.13	380.363	415.542	135.808	89.0588	84.3815	295.373	260.78	401.008	249.421	184.052	99.5911
OS01G0730800	167.148	211.787	192.365	499.67	412.796	402.926	207.626	344.536	287.068	279.674	323.38	368.83	278.566	229.913	227.288	179.484	148.568	201.752	304.039	398.541	348.287	421.471	423.808	318.552	301.891	195.572	182.035	215.173	224.931	232.28	224.387	367.794	274.874	343.942	304.663	338.526	307.172	315.416	234.953
OS09G0456200	279.064	331.797	288.863	360.096	285.388	276.892	296.592	298.017	275.314	230.946	241.934	260.909	269.285	274.293	250.454	227.122	255.859	254.391	329.779	320.673	344.611	317.406	326.696	286.152	326.965	281.341	253.499	241.008	319.708	293.239	249.746	288.731	289.188	272.115	330.312	266.162	274.128	371.885	287.164
OS02G0187500	278.054	351.997	387.348	354.649	341.092	357.257	308.097	406.794	417.14	263.628	277.106	248.64	283.254	266.359	242.959	265.248	247.821	296.171	196.766	241.656	201.477	274.009	301.268	230.836	212.537	194.02	181.565	450.196	379.168	387.067	188.62	242.508	181.413	425.825	359.472	386.025	210.741	210.942	175.651
OS12G0152700	217.599	193.086	183.429	441.265	383.052	405.709	208.552	320.454	310.096	273.417	381.96	363.573	320.242	302.09	271.296	204.376	191.751	216.475	320.202	268.081	293.704	349.229	369.78	315.428	208.448	194.116	199.145	217.762	172.891	225.421	296.921	369.963	300.611	328.469	325.82	305.199	344.714	342.357	244.965
OS05G0178300	189.637	311.31	575.051	330.656	496.6	258.664	435.675	171.01	206.886	438.953	206.453	286.814	105.749	215.961	151.3	382.869	243.833	400.967	143.071	152.495	181.304	157.814	123.713	487.014	207.431	286.826	324.206	641.321	675.91	496.941	373.168	135.126	275.493	212.613	153.803	150.274	211.062	146.776	226.705
OS07G0513000	397.876	345.961	217.957	134.61	129.879	105.3	345.353	261.604	181.174	209.612	175.279	288.925	284.466	342.7	310.171	301.585	327.915	225.858	422.679	488.66	294.691	214.155	400.628	216.28	421.817	223.741	295.363	88.9756	200.911	201.274	285.725	664.571	317.786	216.766	406.082	245.638	326.412	299.594	324.85
OS01G0106800	150.005	216.923	287.068	467.971	492.581	486.679	231.086	326.883	370.214	344.593	350.99	294.567	279.142	232.96	233.823	193.531	185.453	267.088	208.665	243.823	236.705	388.557	325.151	303.409	165.184	201.181	154.984	424.227	310.09	352.379	206.317	162.526	196.909	406.069	301.357	378.113	247.505	257.051	198.055
OS07G0137600	175.394	227.367	248.999	589.835	595.191	612.3	147.673	227.766	214.437	224.793	218.464	196.904	288.58	269.964	277.988	239.57	235.18	312.989	290.481	394.05	295.959	207.733	235.029	178.607	306.3	271.036	229.553	361.669	325.609	341.507	140.352	171.712	141.348	365.766	326.948	351.68	311.238	272.188	227.178
OS01G0855200	111.882	151.68	116.63	491.09	454.478	395.772	117.643	144.98	108.719	542.714	426.927	801.1	223.517	187.371	172.443	224.969	154.161	156.617	318.285	370.496	426.567	250.128	296.351	206.707	462.399	295.964	281.848	236.928	113.177	126.391	286.46	295.852	350.065	200.182	229.208	181.387	288.147	528.387	296.118
OS02G0324700	245.91	218.445	339.976	279.835	295.616	247.048	382.789	356.435	346.291	348.976	487.753	247.635	253.155	255.908	251.883	331.835	271.237	327.721	155.74	203.087	181.742	320.797	209.306	270.612	179.28	222.874	204.003	480.193	288.281	355.004	231.004	208.938	182.344	442.601	345.047	354.195	230.259	216.44	215.412
OS11G0475500	400.288	477.54	504.053	0	0	0	640.554	819.616	651.945	0	0.376514	0.557383	696.197	657.685	583.361	462.909	439.338	721.784	0	0.174408	0.243597	0.729749	0.362953	0	0	0	0	415.517	526.606	608.41	0	0	0.186518	763.587	809.744	789.736	0	0.207296	0
OS01G0938900	231.384	271.249	281.84	379.727	401.149	367.91	253.88	292.319	345.47	318.418	269.288	257.755	252.08	245.909	281.576	268.896	284.914	293.805	233.011	242.038	228.061	323.444	292.531	284.408	220.045	224.076	204.445	389.127	334.875	335.224	230.862	233.081	218.045	332.873	273.813	313.935	265.94	251.366	217.663
OS12G0516000	917.476	263.48	140.595	52.1288	18.9191	125.871	66.7388	125.589	87.8173	223.677	268.114	196.283	408.729	186.786	450.759	154.945	509.487	140.359	81.0601	82.2303	40.3405	83.4095	103.595	26.7831	387.661	196.116	408.19	776.712	176.127	126.431	81.5791	293.908	109.743	236.791	138.781	373.806	717.793	671.231	1492.25
OS04G0539000	197.041	250.546	267.532	414.681	354.005	455.33	205.649	424.169	398.121	265.915	299.059	253	316.843	229.871	220.377	160.735	127.32	179.491	235.631	401.476	272.737	400.639	370.699	220.437	219.211	157.087	143.617	328.192	309.478	298.202	151.55	210.826	163.714	513.054	408.269	493.752	238.194	204.08	168.201
OS02G0600200	296.561	336.468	272.054	222.465	231.381	242.836	295.896	363.216	308.791	248.39	217.624	251.132	338.036	273.02	313.911	255.777	251.19	239.198	312.924	553.086	317.83	281.546	276.482	233.115	382.834	259.648	209.28	164.666	225.672	205.715	182.861	276.07	204.705	256.769	387.964	363.2	274.456	286.332	303.154
OS07G0500300	267.384	301.069	328.713	366.225	465.004	402.478	297.343	254.14	333.109	354.312	306.582	237.779	228.732	256.365	259.173	263.165	241.258	247.641	175.98	149.55	212.116	252.467	254.526	345.161	135.904	214.075	166.259	540.574	460.971	482.437	199.155	211.676	215.193	278.066	245.256	270.443	253.854	196.844	217.666
OS01G0198900	234.761	329.8	366.807	382.738	391.239	514.653	288.763	399.033	418.954	329.859	314	195.658	240.581	172.184	198.981	182.068	175.764	266.818	157.786	260.027	217.491	295.148	366.784	196.479	188.636	195.021	184.124	645.999	496.889	399.471	85.0619	146.297	90.0763	439.341	295.113	409.402	175.868	125.583	109.362
OS01G0959750	443.507	344.1	281.197	2.49307	2.55931	2.88368	359.8	664.658	562.017	91.809	245.552	121.341	773.395	548.312	834.33	248.646	272.881	274.062	6.29569	1.28706	0.898824	311.896	303.669	235.344	0.626436	1.85401	0	422.152	351.868	409.905	329.331	460.968	329.311	382.016	514.356	706.174	0.979874	0.764879	38.0837
OS03G0261500	239.847	281.28	286.978	403.543	393.861	359.437	238.925	289.171	320.626	314.168	350.176	296.133	275.235	229.011	242.878	230.455	235.306	265.843	230.663	250.527	255.297	344.382	325.607	303.869	216.428	244.182	203.462	318.035	325.872	333.222	231.725	227.075	207.908	295.669	277.195	302.05	251.733	257.589	225.94
OS07G0583600	263.664	198.963	170.229	342.198	305.351	273.421	222.551	227.442	193.856	240.218	494.229	241.385	331.883	301.384	320.733	234.448	262.846	209.6	282.256	334.49	309.577	437.219	392.549	278.019	257.793	243.085	219.728	210.59	213.469	238.148	236.853	332.793	262.286	256.191	319.008	265.502	309.395	313.79	321.088
OS05G0346300	223.261	300.577	308.041	283.251	334.049	304.856	266.181	420.98	386.555	310.357	215.629	202.103	272.759	259.054	289.854	262.194	295.886	287.041	221.653	253.823	206.539	375.034	287.366	286.584	188.894	201.493	152.435	306.825	305.922	312.264	217.286	267.884	210.858	400.34	327.573	383.103	229.165	215.608	242.513
OS08G0564500	234.616	323.233	337.15	270.745	276.687	274.293	322.746	507.067	493.59	277.358	186.325	184.237	298.758	250.633	298.626	263.448	248.162	297.05	167.017	218.789	171.113	300.759	251.678	186.1	160.372	168.542	136.611	440.671	399.366	381.008	163.258	209.409	144.204	504.966	391.33	498.286	194.665	175.235	180.9
OS02G0200900	240.97	228.322	196.624	180.966	203.948	216.382	224.331	189.328	181.593	350.475	429.486	523.439	231.898	230.264	192.459	250.887	248.315	218.648	357.302	253.871	358.241	251.027	353.535	301.199	346.906	415.377	490.936	219.322	246.174	275.657	320.067	279.871	283.264	184.358	164.373	156.319	287.932	395.976	288.286
OS06G0233400	246.736	270.138	306.049	398.87	398.349	369.412	242.78	282.801	296.529	314.451	336.596	284.584	236.279	216.339	232.201	228.555	246.481	276.11	233.051	240.731	243.96	323.941	340.976	313.161	211.963	232.086	228.808	342.511	291.566	302.86	233.674	247.152	234.304	291.043	275.214	279.855	248.46	241.234	227.427
OS05G0323900	234.25	295.829	327.342	173.159	168.02	168.178	307.207	406.508	400.701	205.997	166.145	171.219	365.421	319.188	337.582	324.877	315.187	351.654	188.406	173.822	161.299	186.451	201.042	174.672	178.808	157.618	149.959	441.06	370.552	391.936	281.357	303.781	273.018	504.591	397.702	458.534	247.579	234.093	224.587
OS01G0830000	396.406	346.063	247.581	174.25	163.149	145.684	240.046	189.954	179.223	246.81	265.047	353.821	231.777	239.358	218.514	205.562	248.969	212.392	404.681	433.757	363.734	235.136	435.82	253.657	498.469	317.143	388.68	102.091	173.413	164.251	235.889	458.124	302.598	163.474	310.295	200.436	329.645	361.994	300.655
OS03G0751000	227.749	256.14	282.063	337.963	342.573	330.685	272.725	294.788	334.708	265.364	240.749	228.675	245.968	257.892	279.631	244.528	290.718	300.931	237.299	289.785	263.756	296.517	326.395	238.155	265.777	240.833	220.235	336.248	300.954	289.889	203.621	276.485	236.469	358.946	287.894	296.134	249.27	228.857	228.987
OS03G0857900	192.53	222.568	351.514	254.586	233.53	245.197	267.25	407.35	324.88	532.075	569.474	540.289	212.399	186.156	221.506	158.764	168.094	220.387	157.734	161.375	225.671	427.969	310.187	392.539	254.204	344.682	241.729	287.87	334.998	280.757	221.965	104.365	147.926	193.656	199.609	261.482	231.596	381.877	235.496
OS02G0510100	342.839	438.502	419.332	162.491	185.609	158.502	401.171	502.218	550.354	130.696	143.313	147.667	374.132	315.435	367.186	386.445	376.062	428.358	123.38	172.501	143.471	132.219	191.79	126.209	157.883	138.129	112.982	459.391	468.109	463.989	107.238	136.564	98.1556	490.858	413.531	486.603	189.656	142.863	119.567
OS08G0177700	230.273	290.446	276.961	360.227	364.235	331.147	226.615	301.642	334.572	279.361	286.351	268.704	241.219	226.581	232.25	255.441	265.206	291.773	256.737	270.129	251.778	303.579	307.113	291.597	247.239	220.398	214.714	314.002	265.879	281.348	224.383	275.547	230.475	322.357	244.156	290.44	310.26	239.84	243.682
OS02G0489400	241.749	302.919	266.482	205.219	286.643	275.214	275.482	435.594	419.7	273.282	188.83	176.302	326.978	268.664	366.5	324.66	335.828	256.243	208.242	259.444	191.946	319.336	225.729	217.696	192.547	202.803	145.494	271.642	308.656	312.248	202.934	268.382	211.535	368.535	368.738	420.513	254.767	216.984	248.198
OS07G0168800	199.387	213.186	236.198	415.731	411.525	386.931	193.831	221.66	249.383	308.587	390.006	285.415	239.153	197.542	191.234	169.495	141.8	204.8	250.66	254.075	265.965	476.94	408.289	461.621	202.734	222.342	201.106	278.169	228.579	289.793	293.527	261.844	259.185	289.665	235.798	277.742	306.034	287.424	234.633
OS11G0484000	262.167	246.356	293.642	287.638	317.108	353.759	259.195	284.308	335.703	280.402	268.339	253.163	222.219	225.057	208.834	235.619	245.41	281.058	234.413	264.025	222.474	293.593	291.042	268.205	250.209	244.14	237.522	386.528	312.813	327.712	232.16	276.507	260.119	338.858	300.592	290.276	256.679	248.577	240.159
OS02G0718900	246.393	224.739	227.759	288.289	328.523	335.409	217.356	320.203	353.277	334.774	322.687	238.226	263.397	225.542	270.964	275.679	279.543	238.074	221.23	269.112	201.554	301.221	253.539	271.025	237.096	248.231	238.752	400.688	269.443	322.065	198.773	249.702	228.153	365.566	303.819	367.858	242.296	224.365	227.9
OS03G0351100	226.367	200.471	213.253	333.07	274.853	334.847	280.795	398.713	402.827	250.369	341.096	253.398	303.477	259.794	326.777	185.534	153.28	201.371	241.211	289.726	249.856	388.916	391.007	317.199	189.457	181.083	169.372	249.082	258.991	328.055	204.941	250.106	205.67	324.007	349.26	359.704	261.76	253.293	229.634
OS04G0136700	100.693	195.868	278.238	633.659	527.958	509.679	322.295	152.559	286.267	275.341	474.641	491.304	86.7632	93.5157	81.4162	138.059	118.502	184.667	292.554	285.173	311.547	264.472	385.75	303.959	308.549	244.744	290.239	413.857	210.651	181.13	255.761	220.793	296.737	249.127	243.371	183.898	316.931	246.419	174.583
OS05G0400400	219.003	243.271	247.812	380.006	421.007	389.837	220.513	295.22	351.16	365.664	300.254	253.062	228.378	187.266	227.039	223.445	244.501	261.12	214.205	274.224	206.252	380.109	327.231	301.546	212.675	228.468	199.012	337.854	269.324	257.025	211.083	220.786	235.455	339.619	271.864	350.325	271.792	219.186	218.485
OS01G0809300	261.404	283.274	293.181	384.028	416.032	348.833	237.954	245.051	308.147	292.892	262.361	225.084	251.109	232.491	287.436	236.246	253.057	236.734	219.822	216.663	223.335	348.255	333.663	323.542	226.213	267.082	240.809	377.558	315.794	338.196	207.943	226.071	198.077	279.425	211.666	302.913	242.046	218.256	202.8
OS02G0579800	252.268	166.306	167.519	414.078	410.792	438.418	197.518	177.404	188.436	354.532	377.591	247.965	244.287	217.068	355.151	173.633	190.278	124.469	290.77	293.035	307.916	435.098	382.683	352.496	220.769	264.931	257.504	188.244	221.358	228.509	266.004	274.46	243.742	191.079	178.087	254.205	355.423	275.279	371.751
OS09G0373000	178.301	235.555	277.047	378.786	424.001	379.207	217.16	349.103	334.208	342.266	278.009	226.743	251.313	202.944	237.908	232.945	204.792	274.462	213.223	240.065	193.047	340.28	316.374	264.661	191.118	195.618	155.989	419.989	313.05	358.482	174.261	190.734	192.981	403.022	277.351	376.489	241.821	225.969	212.964
OS05G0138300	334.169	292.147	456.313	77.6742	110.908	73.5087	380.144	301.908	363.92	294.385	298.724	141.26	322.777	287.059	449.177	276.521	280.599	347.703	68.8121	68.6556	46.7791	281.545	205.463	388.751	43.9139	93.2096	79.6685	746.431	468.225	583.863	226.319	178.493	202.725	426.078	337.918	419.931	190.112	174.758	177.121
OS04G0683900	176.424	232.955	286.325	307.857	315.533	318.762	292.42	517.868	480.572	273.055	265.086	198.747	297.533	236.654	259.944	195.413	173.195	291.258	174.117	306.611	223.68	375.978	301.72	267.212	172.404	170.591	137.92	328.739	308.271	314.187	150.609	157.945	145.05	457.847	345.065	459.56	203.168	190.473	175.81
OS11G0455800	208.693	264.035	242.182	300.217	293.386	295.958	204.602	313.102	329.98	254.267	234.777	257.449	276.147	242.782	296.603	238.026	219.513	222.459	306.35	343.505	283.884	327.354	298.533	224.374	270.87	212.63	203.278	270.646	287.638	263.722	208.642	275.882	239.097	361.736	302.025	380.337	229.987	259.41	240.625
OS09G0279500	200.707	357.733	330.458	94.1675	134.765	135.221	245.19	441.317	400.779	208.134	117.739	133.379	668.239	476.488	559.672	348.128	253.57	282.656	144.484	247.64	109.526	202.715	146.771	132.694	84.2168	63.542	47.8822	235.258	271.832	255.801	165.875	183.89	147.295	604.162	631.257	936.297	153.02	143.302	182.358
OS09G0446800	188.262	202.04	225.747	206.551	243.84	250.678	253.201	321.831	290.129	258.926	222.946	254.219	298.28	285.926	255.501	269.263	273.377	292.374	273.634	406.382	285.051	296.408	260.249	307.312	226.595	175.902	176.355	171.642	174.849	195.943	283.508	355.55	305.406	317.381	338.702	350.527	315.238	307.695	354.888
OS01G0328700	250.658	262.052	278.45	204.586	246.719	220.922	279.572	368.496	371.981	296.543	166.545	225.85	254.928	237.522	232.731	305.291	267.358	281.244	224.479	370.871	248.281	267.293	237.265	233.458	280.784	198.445	182.478	249.081	285.75	290.244	200.776	290.359	259.798	391.346	355.058	392.861	256.146	221.141	283.721
OS04G0598200	220.124	307.003	306.752	167.895	240.928	239.851	306.028	572.525	473.45	275.63	149.226	123.021	370.545	301.633	379.985	274.237	251.238	253.37	141.006	226.983	138.31	344.2	181.43	194.684	120.211	139.85	89.4314	341.723	372.3	356.397	147.824	171.356	136.634	490.068	457.965	602.676	196.904	176.549	211.83
OS06G0354700	232.532	222.829	170.894	330.258	342.228	284.055	165.848	217.66	237.204	309.764	530.66	338.753	240.593	206.599	204.02	150.924	229.515	191.064	310.092	247.576	282.237	254.623	569.821	280.836	240.111	274.761	375.651	146.032	120.826	152.236	281.722	464.408	309.297	191.351	220.719	210.099	306.127	383.473	221.664
OS11G0247300	165.2	168.96	210.526	383.256	482.618	376.129	197.233	194.551	224.214	371.629	267.834	272.107	203.085	203.165	239.851	184.658	188.252	187.346	219.654	230.972	248.821	326.902	232.294	364.365	197.552	286.947	261.188	463.869	320.092	331.658	294.769	219.658	254.024	332.671	238.62	298.216	268.294	257.442	257.505
OS04G0472600	200.63	277.125	340.351	380.318	367.696	379.544	301.264	254.242	303.233	329.232	314.483	293.519	224.372	240.653	180.157	220.236	172.1	280.073	179.702	254.611	233.396	286.792	287.759	329.432	184.271	228.341	216.306	360.205	355.859	299.951	261.12	190.51	210.084	291.803	259.461	250.173	241.882	221.963	206.382
OS01G0949300	248.863	159.448	244.638	216.933	166.744	89.3907	692.026	197.142	182.864	274.922	1089.29	212.511	184.528	146.211	260.2	209.536	160.954	177.491	147.225	173.764	95.197	575.737	284.046	319.061	189.419	349.539	268.603	558.685	189.332	266.733	224.432	98.5157	144.846	197.534	241.152	245.376	260.763	350.248	307.61
OS12G0566700	237.428	233.073	296.582	262.628	281.49	308.551	218.661	193.114	233.071	290.643	255.605	256.518	260.716	260.436	271.882	254.979	263.866	288.122	186.505	203.097	216.087	265.574	217.655	208.431	235.077	245.094	216.054	519.586	560.267	519.431	184.132	154.341	191.744	302.557	293.114	272.49	241.171	249.241	246.4
OS03G0824500	247.72	317.643	296.527	324.73	348.704	358.219	279.76	351.97	368.361	253.219	269.279	235.46	275.494	243.916	270.826	299.01	282.414	303.682	169.464	220.531	208.365	296.908	289.692	237.119	201.398	176.646	167.898	348.026	285.599	317.001	170.924	202.057	172.881	337.075	287.901	331.2	244.796	174.349	169.117
OS04G0402700	262.553	303.03	366.979	223.961	249.923	251.367	367.498	324.505	349.019	296.878	208.808	213.521	273.304	280.905	301.091	269.055	292.892	396.216	132.955	177.233	173.749	192.606	222.23	238.489	183.954	233.022	185.776	423.849	383.746	373.523	216.945	206.133	200.302	325.058	312.657	302.537	201.476	201.35	207.153
OS04G0431100	131.313	180.826	213.278	283.072	283.361	284.837	248.312	430.738	425.249	278.969	256.215	244.886	356.254	266.695	284.79	200.51	166.941	244.628	167.458	270.397	185.938	318.749	293.601	229.878	143.844	138.055	105.337	358.092	301.212	342.013	176.018	234.937	191.209	533.527	422.656	539.964	199.684	204.243	180.85
OS02G0653900	204.631	232.411	253.734	283.691	222.802	172.572	192.015	115.562	124.171	234.165	1020.33	257.397	247.655	153.361	98.1485	155.184	158.346	150.12	193.131	135.394	235.765	657.787	643.67	468.118	248.646	284.677	275.845	307.714	246.995	273.131	223.59	135.51	150.298	130.295	166.471	102.802	224.521	667.877	224.248
OS03G0152600	244.539	216.602	296.024	377.066	300.413	344.248	212.058	303.169	264.067	265.251	326.664	297.009	225.572	212.387	180.086	109.231	106.237	186.816	252.297	355.831	300.911	333.097	401.524	281.864	294.438	227.811	239.901	283.383	221.81	277.66	175.836	267.119	208.832	364.816	349.51	305.491	235.256	226.173	183.939
OS05G0589600	219.42	250.574	246.873	263.913	280.537	275.768	256.294	260.494	259.406	268.332	256.481	282.687	248.648	243.347	264.451	268.177	306.347	287.327	254.929	248.303	246.05	269.945	252.563	244.176	268.132	258.72	228.156	233.113	281.279	251.257	287.012	296.718	272.007	217.078	259.367	251.264	287.535	299.103	288.947
OS02G0639900	163.674	239.184	314.797	408.456	432.087	381.711	238.151	319.904	324.657	311.846	297.016	262.385	211.146	185.249	226.588	200.928	165.306	270.386	225.35	276.847	231.301	301.708	321.695	282.361	183.663	201.104	188.236	359.941	245.612	247.022	176.053	191.534	162.22	403.987	273.102	344.56	222.623	206.268	214.95
OS05G0337400	210.58	318.953	303.233	154.389	199.453	218.636	373.278	547.158	473.075	223.483	121.224	143.06	430.633	334.262	382.549	364.381	261.856	327.489	158.746	333.156	143.165	235.644	163.849	183.673	157.911	121.737	76.893	196.151	234.548	232.054	121.804	165.528	123.917	514.986	463.153	693.135	147.781	145.726	189.383
OS07G0613200	217.116	293.681	283.855	241.024	278.568	260.29	306.379	450.877	442.838	254.933	189.247	187.168	268.201	223.397	278.228	315.142	328.93	290.913	171.97	240.433	191.088	282.811	229.809	195.827	191.587	191.46	153.601	335.221	357.537	302.842	191.114	222.641	165.882	369.096	293.511	344.53	220.306	205.098	209.571
OS06G0698748	245.012	268.043	474.01	27.5072	99.1955	81.9899	675.791	347.291	270.039	332.808	178.242	152.951	321.789	439.949	449.774	236.303	266.982	622.407	75.0123	116.792	114.238	265.731	136.965	456.677	142.843	295.478	342.008	189.491	249.538	284.06	278.458	113.578	143.691	172.501	300.02	305.427	173.352	220.179	309.456
OS09G0425900	275.306	210.214	245.285	215.924	239.042	217.631	314.968	303.198	336.28	250.115	639.759	145.085	274.708	220.321	322.492	190.099	195.239	241.602	159.969	197.772	143.91	512.613	330.484	318.859	121.3	161.439	167.441	421.59	308.165	334.87	183.132	180.653	146.944	330.654	288.698	400.498	219.291	206.628	203.051
OS07G0608400	291.184	317.274	266.445	292.824	266.038	267.184	238.294	322.943	326.517	253.124	308.677	241.707	288.793	229.932	250.811	222.069	238.81	214.28	209.559	298.127	214.16	302.878	361.351	218.287	258.229	213.764	199.019	333.42	256.445	268.89	174.328	252.661	180.093	300.441	275.498	346.743	249.719	231.516	189.293
OS10G0167300	288.329	263.135	260.465	255.87	335.329	296.873	231.316	200.392	232.279	280.677	219.693	223.155	181.435	211.261	221.376	273.991	306.46	263.527	269.083	250.83	233.692	266.409	218.839	280.557	299.047	269.144	296.94	269.511	308.851	266.456	254.263	291.346	297.371	229.88	233.774	235.172	272.078	253.608	320.016
OS06G0538900	59.6237	64.6674	99.4785	258.471	237.901	298.846	337.417	308.046	336.185	190.75	176.098	172.498	269.852	321.912	295.397	294.36	307.003	401.467	193.015	122.56	203.349	281.028	141.041	198.043	224.191	295.807	239.372	643.388	607.335	557.133	180.55	77.9001	169.264	347.309	292.535	343.616	138.212	227.431	232.023
OS03G0438100	158.818	196.746	185.053	255.878	327.409	267.747	210.476	125.376	156.66	311.987	607.297	266.154	121.915	122.559	121.834	158.495	169.933	172.629	216.031	258.675	249.178	411.875	481.545	442.555	294.472	339.763	336.003	286.297	229.512	226.045	278.171	315.475	294.407	157.298	167.573	126.687	331.647	481.163	269.462
OS02G0199666	101.007	97.6459	132.348	329.988	260.909	324.062	205.275	170.786	151.18	348.416	243.558	409.265	150.453	147.263	147.52	142.872	143.586	186.514	394.66	366.771	451.388	437	322.027	408.101	404.665	371.149	340.045	107.821	137.07	152.935	291.591	299.287	323.829	174.016	196.738	164.467	309.241	430.573	345.167
OS01G0910500	417.949	405.092	478.807	15.6888	13.4214	27.4094	369.795	428.188	587.116	8.98991	9.33453	10.7853	355.017	410.328	314.337	306.619	304.502	375.039	14.6824	15.6083	14.288	25.8876	21.5082	12.7134	11.4979	12.0521	9.21917	1433.31	524.864	686.192	7.88459	7.03589	6.31592	1429.74	433.015	545.035	17.2357	16.2952	12.0481
OS10G0557900	186.529	183.763	235.644	217.513	165.905	189.105	270.402	259.019	228.754	330.156	264.295	357.487	177.196	226.29	166.086	167.227	223.122	306.324	319.555	297.243	341.919	336.976	325.859	346.597	341.687	290.173	312.663	148.279	262.721	204.622	341.15	248.735	277.412	177.321	254.437	208.302	277.586	305.277	319.38
OS06G0564500	258.078	232.602	233.685	215.049	246.005	245.657	264.334	223.412	239.769	232.736	184.593	270.752	242.741	264.436	213.903	246.462	219.577	238.918	298.519	356.005	306.749	227.977	222.758	295.006	293.469	256.866	224.313	183.055	244.777	275.041	314.405	319.256	327.798	248.387	263.468	200.106	325.972	298.007	335.556
OS07G0607200	179.879	253.606	284.287	291.701	249.641	278.969	330.468	476.785	391.394	217.631	214.321	222.505	287.017	216.267	260.339	227.123	201.728	288.538	197.102	297.095	222.013	297.735	258.731	193.003	188.081	163.439	137.64	304.341	285.829	286.615	153.996	172.25	154.824	480.14	360.194	463.682	200.805	223.517	175.16
OS11G0191400	358.974	289.38	287.409	253.605	210.304	260.905	240.459	303.798	289.629	216.699	255.459	277.841	232.589	218.013	206.449	196.197	233.786	212.072	259.116	337.363	242.955	235.398	331.579	197.037	371.674	270.108	308.619	320.1	235.232	246.888	180.369	264.449	205.404	311.907	308.176	301.081	206.937	211.688	186.339
OS01G0825500	188.484	141.024	133.337	459.263	373.097	449.32	175.257	152.974	170.496	254.966	271.464	278.385	173.1	240.1	211.079	235.095	237.007	156.579	314.43	193.582	419.375	254.602	215.298	226.963	317.334	345.208	232.012	260.341	326.901	321.847	296.17	229.437	290.261	167.194	145.123	122.762	301.374	320.482	395.042
OS07G0671800	274.356	304.065	256.22	313.069	337.457	288.921	311.864	209.1	231.785	236.443	232.217	227.834	207.325	227.815	208.3	286.404	324.811	260.958	253.427	231.105	276.266	249.027	291.747	327.219	266.292	226.657	280.106	268.118	269.073	242.439	267.789	281.999	219.561	229.565	200.304	203.226	235.011	211.732	212.847
OS02G0117100	299.163	303.914	267.896	219.41	210.337	226.754	261.688	357.622	302.912	242.627	244.417	259.933	311.787	258.894	261.222	227.9	209.873	216.791	266.621	390.489	265.042	237.715	257.215	220.022	288.093	200.688	184.926	193.905	228.238	240.612	167.254	228.647	187.056	301.955	365.84	355.874	243.365	238.768	222.094
OS05G0497300	319.974	166.565	278.17	284.78	209.737	129.062	248.556	126.771	108.419	358.814	1320.37	235.802	149.188	74.0609	101.06	94.2723	96.1898	94.7578	142.206	146.558	116.654	650.841	561.208	478.206	170.748	291.74	284.605	479.549	143.612	192.143	121.516	188.252	97.496	207.12	199.376	227.829	239.996	398.965	231.899
OS05G0571100	194.685	214.594	166.092	253.86	254.077	262.225	183.651	263.801	230.047	249.341	245.133	293.315	300.291	260.773	256.057	207.198	210.884	193.728	319.816	441.149	299.023	290.068	356.975	226.803	306.394	218.801	182.763	135.164	156.765	177.44	246.222	336.03	266.831	240.486	306.132	265.683	321.425	327.088	293.285
OS04G0508100	196.834	278.902	281.426	312.612	330.933	326.675	261.223	347.721	372.847	282.591	286.004	216.071	255.34	245.26	246.648	221.526	213.832	263.619	168.499	210.767	190.009	277.163	258.044	296.025	174.793	198.464	150.259	341.091	271.648	320.308	155.068	173.004	179.736	365.88	329.465	357.135	227.565	186.745	180.581
novel.19027	293.352	287.444	266.084	175.259	152.661	144.519	335.252	289.783	258.263	262.825	252.383	273.31	292.973	280.922	275.357	263.705	283.876	291.869	256.362	281.326	289.652	179.95	271.729	287.169	255.385	219.849	269.132	124.92	221.471	220.263	275.483	344.163	297.208	190.758	292.334	221.012	246.631	261.354	264.878
OS02G0595400	182.023	270.997	335.582	279.479	290.27	309.884	300.957	389.014	383.851	303.445	226.428	186.034	246.877	202.509	273.053	242.615	259.41	279.37	160.177	203.234	170.933	293.912	232.077	205.488	161.151	170.799	148.743	412.485	326.94	299.73	179.181	151.906	141.881	371.931	309.179	455.783	204.351	187.395	190.568
OS02G0823100	107.914	85.1013	97.6407	601.705	674.678	846.977	81.4202	234.195	195.8	414.182	545.211	382.213	259.451	112.221	307.052	28.1496	24.8495	32.4141	330.704	261.537	296.851	517.328	263.909	305.656	309.519	323.416	209.35	124.432	119.276	183.447	155.802	100.963	171.175	136.056	130.593	119.293	333.956	266.426	217.264
OS02G0532800	293.091	297.05	256.025	431.154	321.33	392.344	209.111	259.293	242.771	232.82	242.975	302.802	205.189	151.735	219.732	176.873	161.802	148.94	288.757	367.203	315.827	283.258	237.004	117.707	339.852	281.084	193.562	312.201	286.665	282.006	127.453	236.054	138.857	326.279	269.351	285.621	236.798	206.266	217.924
OS11G0433900	230.512	345.112	301.408	239.294	328.74	325.63	266.989	401.455	368.986	281.535	202.05	157.85	267.999	228.263	268.836	265.372	278.9	264.398	150.631	226.116	141.824	317.63	227.516	217.727	138.95	154.526	128.075	308.09	321.27	292.122	168.07	190.233	143.98	360.482	339.145	418.37	228.214	181.997	196.994
OS02G0815200	173.78	185.964	165.455	190.537	177.321	180.297	262.633	305.498	247.426	245.849	195.885	272.096	342.752	289.634	253.323	224.721	183.927	202.976	307.99	435.799	337.349	260.044	264.016	285.598	298.305	195.435	161.673	83.3637	129.288	152.379	294.621	362.559	314.422	214.496	331.615	281.611	334.882	368.033	352.336
OS03G0356300	177.907	274.331	262.788	121.06	160.179	150.399	329.946	524.984	495.565	205.164	108.516	144.378	506.184	421.978	460.736	361.48	314.498	389.217	150.123	259.46	135.015	156.724	136.466	152.021	126.438	113.975	82.037	208.794	217.148	191.886	190.45	195.99	176.545	423.202	437.126	552.287	164.211	163.947	221.395
OS03G0681400	231.558	254.789	285.933	349.382	357.084	315.98	212.74	280.602	278.514	245.513	266.973	223.503	245.309	238.038	236.067	243.436	244.732	316.774	211.265	218.901	218.823	306.415	295.629	247.284	180.572	185.206	183.148	319.133	284.449	322.585	183.816	187.563	177.968	328.418	264.584	299.274	218.575	196.848	186.416
OS08G0344600	137.757	249.207	222.038	169.842	182.08	175.256	328.734	369.523	385.032	193.705	153.284	190.893	345.336	330.986	312.81	300.536	260.579	311.696	240.133	260.033	238.551	218.239	235.41	207.337	118.942	96.3091	95.8507	213.465	215.903	201.907	298.962	275.009	297.059	380.694	411.578	455.258	229.054	251.588	252.635
OS02G0820000	235.783	209.082	248.922	334.418	298.21	316.473	182.127	233.246	238.05	253.174	225.684	248.052	248.443	268.423	217.209	214.628	202.748	251.335	248.899	244.049	238.129	298.391	266.966	260.942	229.107	213.903	207.909	274.302	228.991	277.611	267.441	277.654	273.387	306.224	273.11	266.266	230.933	227.973	226.794
OS06G0133400	480.294	220.614	451.851	525.539	245.694	88.4327	207.815	49.3318	98.0216	261.332	1293.05	131.881	66.6246	33.96	72.0362	56.0013	81.3964	65.9181	151.581	156.378	59.9965	604.495	355.563	462.855	221.132	227.734	341.769	670.144	145.425	242.115	54.2108	158.928	36.4754	299.843	249.78	300.5	161.026	263.883	138.095
OS02G0265400	190.829	223.902	241.678	297.059	309.982	274.413	254.396	276.225	286.151	240.33	239.753	233.289	225.175	235.255	249.411	238.238	265.635	292.236	224.267	221.213	231.044	250.142	240.99	231.629	237.178	223.284	219.965	309.497	295.083	280.361	219.617	221.375	221.113	287.406	255.384	266.793	237.853	233.931	225.194
OS02G0732900	227.407	223.478	209.307	226.192	214.021	234.022	229.777	304.276	270.439	216.391	213.313	260.062	324.743	280.486	263.115	229.847	225.295	237.764	260.121	336.927	265.398	221.027	301.516	210.711	288.032	213.548	191.003	167.468	168.473	198.913	225.151	329.261	249.262	263.439	322.396	268.322	274.051	279.061	252.944
OS03G0122200	148.433	237.518	273.223	167.35	215.383	208.217	265.278	473.546	395.294	240.351	151.506	173.591	403.937	319.547	354.791	306.197	246.302	339.847	180.627	296.262	163.145	219.898	184.395	195.942	161.743	113.712	97.2943	202.83	217.926	203.233	165.008	196.915	157.989	397.223	426.454	598.336	178.1	175.778	217.679
OS11G0425300	290.225	369.799	321.92	120.06	116.976	125.175	351.35	480.577	425.595	152.523	200.603	220.691	526.408	448.834	471.467	363.635	373.393	369.015	145.731	171.139	126.573	109.777	133.278	89.4252	126.604	98.784	85.4914	227.132	268.154	259.107	98.7991	143.764	104.735	393.973	499.122	506.644	107.17	125.484	110.266
OS06G0136800	186.849	272.753	282.224	182.5	198.501	191.903	286.737	376.519	374.438	253.515	219.437	216.193	353.834	306.038	343.413	292.818	284.625	341.72	158.647	224.07	164.936	236.252	234.61	228.998	126.305	137.335	129.75	251.464	259.293	231.481	219.705	227.651	206.37	303.687	340.439	366.379	206.494	205.877	223.531
OS01G0721900	182.285	248.728	230.735	231.414	282.612	273.848	232.605	397.851	362.863	239.684	183.3	196.586	299.952	246.055	277.986	264.771	276.089	264.242	201.461	268.785	200.709	266.228	229.717	194.681	200.216	175.125	129.042	263.792	247.348	256.71	170.148	223.877	177.834	369.779	317.124	391.623	231.266	224.548	214.208
OS10G0534900	223.283	179.065	205.272	172.869	186.147	223.317	224.061	161.082	142.071	328.397	305.508	285.939	223.248	217.883	225.063	201.14	238.049	235.302	262.247	228.703	282.132	267.694	279.653	301.695	343.386	392.013	349.449	204.73	242.468	232.184	274.346	240.661	265.897	120.534	170.172	170.194	263.538	453.283	313.166
OS03G0634400	91.0938	144.808	218.1	586.589	441.778	415.864	116.255	77.8028	93.5621	341.721	349.975	396.248	81.3869	105.181	75.133	99.8002	86.9437	110.573	258.609	183.352	307.223	435.423	296.961	290.368	161.451	192.299	209.04	550.278	302.054	270.259	429.588	310.956	306.617	205.519	120.496	107.643	334.362	276.345	252.2
OS11G0104933	157.058	252.025	317.634	626.072	613.315	497.371	192.949	334.419	405.996	203.193	204.31	145.651	234.013	203.13	238.721	177.221	152.813	233.6	172.413	223.769	197.273	241.659	174.735	143.253	105.116	172.703	130.061	590.523	338.262	320.876	79.9839	83.1381	79.9153	430.579	259.315	392.472	118.367	90.2816	86.6284
OS08G0141300	242.667	259.122	248.298	346.042	316.98	329.883	229.603	211.46	238.361	281.814	281.168	261.25	199.053	192.627	255.421	175.855	202.403	201.362	261.398	259.503	241.976	307.686	295.937	275.199	251.654	246.735	257.996	288.814	244.307	257.795	204.263	214.696	188.951	237.675	198.791	250.239	211.983	229.541	217.454
OS09G0468900	196.947	202.825	222.141	424.665	418.107	354.221	187.826	123.043	129.878	331.187	379.318	348.946	152.492	156.361	139.04	177.233	144.464	186.763	262.497	221.056	287.297	261.157	303.586	357.785	261.227	307.973	309.235	236.273	204.975	223.703	320.403	266.343	255.179	155.883	132.772	132.154	302.437	286.309	245.245
OS01G0143800	160.209	320.616	275.36	106.641	151.352	175.022	256.87	502.355	393.157	205.129	164.625	171.807	443.602	371.527	375.125	284.242	241.977	284.978	170.976	277.272	161.662	182.583	161.226	167.664	141.778	114.451	98.9797	160.377	174.544	158.515	254.756	232.43	211.301	377.428	444.836	542.127	215.525	217.324	225.293
OS11G0427500	224.311	258.401	272.106	287.779	243.165	244.891	284.599	384.067	372.839	245.044	252.083	228.25	258.405	213.589	214.467	195.399	186.387	246.57	211.695	253.94	253.7	213.364	264.488	201.974	215.035	194.857	188.003	251.936	262.142	234.451	192.306	251.846	184.762	322.517	297.251	314.223	230.559	205.124	193.29
OS02G0715400	146.094	239.863	233.009	312.811	384.853	285.303	209.29	321.263	254.932	296.829	276.48	260.404	238.073	178.168	195.763	225.598	209.429	230.796	176.418	241.15	187	327.323	308.208	233.687	234.492	194.352	164.235	332.863	231.183	227.377	165.476	212.37	176.352	387.971	263.213	308.121	244.267	250.987	176.901
OS03G0576700	179.993	263.044	257.034	268.052	333.309	280.989	245.968	340.177	326.991	284.737	193.665	178.386	223.814	198.209	245.002	239.727	249.628	235.413	213.726	260.164	187.277	308.245	231.958	240.648	196.166	214.415	166.521	266.337	253.555	214.231	217.696	239.532	181.64	303.768	248.294	308.792	223.994	229.797	254.151
OS02G0813350	198.211	180.871	217.894	248.862	276.919	294.594	223.174	200.983	216.421	228.127	207.195	222.552	220.514	250.34	219.187	265.863	279.921	331.019	215.686	248.073	231.673	250.757	210.252	235.408	241.198	208.542	190.071	310.969	254.558	293.681	237.613	241.991	256.053	278.466	286.945	237.667	257.026	259.149	267.986
OS05G0150800	204.541	250.486	290.895	247.534	246.886	243.021	282.651	369.351	378.902	231.549	185.21	197.59	244.779	217.079	223.005	238.581	220.847	287.002	179.052	288.871	190.841	244.407	238.532	203.926	181.154	145.722	135.765	323.872	339.799	305.752	153.234	192.395	162.172	401.257	338.867	329.347	200.934	178.947	190.415
OS08G0163500	188.299	180.228	216.551	270.172	228.827	267.991	231.169	272.246	238.605	285.614	276.638	261.15	259.575	212.087	257.04	173.781	162.8	188.654	186.467	267.163	218.27	342.621	274.247	271.478	279.092	262.849	219.841	303.105	236.921	243.985	177.732	230.576	210.416	298.821	255.474	297.85	225.376	265.153	239.365
OS06G0714700	138.866	227.178	297.251	337.685	270.643	331.7	276.765	458.829	441.536	215.089	221.265	165.253	255.005	151.512	202.094	167.737	151.471	236.713	138.627	212.143	162.499	319.061	251.486	151.449	143.59	110.843	106.54	473.681	336.098	338.777	82.1595	105.643	91.5889	635.309	319.372	540.232	133.567	152.825	119.98
OS11G0106700	514.695	193.957	205.651	250.338	319.88	287.697	184.451	238.859	281.167	305.351	247.91	160.751	319.604	256.902	218.465	151.845	130.575	205.935	206.486	313.212	200.656	320.001	198.702	275.906	224.947	243.726	149.417	146.489	159.038	212.548	120.799	208.5	186.606	417.959	332.889	328.521	272.556	171.173	298.746
OS05G0594100	220.408	192.221	230.506	355.359	369.023	311.718	210.33	212.689	218.836	269.929	279.17	232.95	196.218	202.514	262.408	197.459	210.922	194.212	265.078	194.216	248.518	386.63	248.279	250.572	234.266	229.723	228.707	266.206	281.371	289.33	227.754	182.137	207.057	202.539	169.994	224.82	215.885	230.552	286.797
OS02G0605900	204.711	235.658	209.433	145.191	199.674	206.304	209.835	446.027	435.846	247.676	483.526	111.513	324.316	193.939	372.093	170.801	209.492	219.968	129.347	204.35	131.089	686.505	452.831	214.213	132.562	186.471	120.413	316.759	239.284	335.39	57.3247	64.8529	66.1666	345.619	266.097	404.009	110.524	146.307	172.412
OS07G0448800	300.3	228.351	222.376	285.575	270.15	256.199	248.425	97.8458	126.121	264.383	195.377	233.387	87.1883	131.64	133.637	177.719	202.887	137.105	315.331	207.14	275.902	239.056	202.128	237.849	498.77	367.028	410.551	307.096	410.968	324.012	250.759	249.275	283.014	161.662	128.397	81.6395	254.075	242.877	301.894
OS03G0753500	318.78	312.537	348.206	211.386	221.671	234.836	232.627	248.45	267.347	220.145	175.272	204.122	268.885	243.142	254.353	271.466	271.926	290.987	211.401	233.963	210.151	217.169	234.285	200.175	231.124	183.691	174.698	272.098	278.993	282.781	202.165	201.295	223.485	239.783	264.579	239.741	202.833	212.445	224.322
OS08G0250200	154.193	168.453	181.302	358.157	349.198	333.95	194.879	275.447	271.163	267.795	209.988	179.789	183.154	160.249	206.334	170.051	168.01	233.734	226.155	255.516	206.829	280.643	256.505	223.143	214.528	203.275	197.328	401.031	336.183	371.101	184.06	251.148	193.765	324.219	242.286	289.912	213.395	187.05	192.453
OS02G0177700	129.214	144.07	261.3	338.16	309.249	294.986	237.311	185.954	171.645	319.075	256.356	256.732	145.764	198.528	164.875	155.719	119.501	194.373	196.518	173.486	286.504	478.094	235.013	427.061	294.208	366.39	291.444	214.229	300.02	298.573	258.127	153.462	210.62	177.12	175.353	137.864	213.579	257.858	286.171
OS03G0197100	189.475	224.827	233.484	758.88	666.162	653.923	130.617	231.633	219.214	247.727	259.016	269.493	183.665	173.645	154.721	157.178	71.8961	57.3455	257.311	216.518	325.186	280.411	199.371	259.572	200.685	245.362	133.729	175.635	230.171	272.772	176.337	134.82	164.945	221.113	182.279	170.596	223.482	193.717	160.469
OS02G0131300	227.527	254.573	296.527	259.254	297.015	266.287	256.587	247.523	284.575	249.574	215.259	201.678	189.992	214.832	203.786	273.009	284.092	285.816	172.132	195.408	169.739	226.245	205.138	241.863	178.101	193.826	185.943	389.548	326.707	299.909	204.214	215.712	218.423	297.807	247.618	247.969	193.468	176.419	187.616
novel.13233	265.542	260.854	305.762	92.6328	103.409	120.66	323.276	574.497	597.066	163.262	94.5811	104.784	349.237	296.732	333.332	232.228	225.95	240.935	97.1224	197.865	111.035	158.66	191.447	165.68	120.82	93.4567	87.5447	514.605	265.525	358.212	82.56	120.8	104.176	633.097	377.999	495.854	151.171	121.767	144.566
OS07G0545400	288.013	349.586	307.96	281.41	249.302	220.462	248.119	229.348	223.409	249.862	179.821	215.513	277.964	240.166	273.572	293.747	277.457	265.852	253.881	234.977	213.844	155.253	322.773	143.782	247.042	164.18	143.737	239.003	282.375	249.612	186.223	341.728	212.696	221.657	227.356	194.622	191.477	200.716	179.474
OS10G0536000	129.314	190.63	240.377	367.915	395.059	402.451	179.5	303.728	341.247	281.094	295.026	222.811	221.606	200.396	205.085	197.431	172.004	249.304	160.567	221.508	184.027	314.103	280.741	256.758	114.927	156.742	123.153	341.73	248.375	283.609	166.995	171.975	148.624	366.509	267.785	324.297	210.389	173.759	159.794
OS12G0298600	97.9842	118.431	128.697	488.392	477.312	483.977	116.896	132.799	140.605	314.474	368.154	316.85	102.169	98.5193	99.6322	94.5022	95.4302	121.089	339.967	419.42	349.418	397.387	431.899	328.4	338.902	323.988	309.709	138.657	119.154	113.492	262.414	248.561	222.809	138.994	126.631	141.191	260.32	227.743	213.931
novel.30699	368.949	353.782	238.655	208.419	149.339	179.591	272.789	283.293	253.421	182.106	236.829	252.947	190.759	150.976	186.469	152.809	222.279	121.272	364.598	400.059	359.399	189.599	344.765	143.344	528.85	322.297	355.399	127.38	207.312	150.743	99.6757	226.235	148.083	157.933	236.584	206.867	202.44	244.687	199.245
OS04G0677500	198.891	188.736	192.713	276.83	291.066	288.264	179.991	199.247	234.74	253.07	251.347	254.068	174.819	187.445	178.903	193.854	226.25	183.65	263.286	267.172	246.392	240.208	284.076	223.2	275.865	243.49	240.699	271.958	252.003	246.102	223.031	314.06	287.883	224.261	210.79	197.526	239.74	261.085	246.039
novel.14604	112.22	154.329	201.666	260.117	225.559	224.892	272.738	308.471	268.617	238.698	242.786	238.786	292.682	282.925	256.855	211.731	203.265	285.78	236.859	244.727	262.632	304.85	220.305	247.354	185.278	229.002	206.083	219.242	250.959	226.172	254.97	147.18	208.643	234.15	287.58	259.913	199.4	264.161	240.61
OS01G0834900	128.393	128.829	105.08	66.4173	210.634	48.5862	120.813	45.575	21.978	122.782	1646.49	101.814	280.601	31.5541	35.3779	76.594	68.9884	35.3642	54.141	105.62	81.2432	860.911	1288.55	691.542	92.7566	139.651	142.086	406.281	95.5497	327.652	112.427	54.6447	36.8328	45.226	128.868	48.3528	144.896	976.093	102.403
OS04G0439900	193.773	234.743	210.646	216.319	232.296	220.789	201.75	293.043	276.317	241.306	230.544	228.135	252.809	220.855	230.642	207.611	231.31	209.346	225.906	259.899	210.719	286.65	348.606	244.365	206.96	189.479	181.865	210.991	210.952	223.148	227.046	271.71	219.884	275.872	286.981	319.271	220.859	228.319	228.535
OS01G0528800	221.73	206.367	194.246	316.212	304.694	325.46	162.245	223.336	236.901	230.014	315.008	246.22	253.309	191.563	226.354	192.209	194.426	171.161	284.238	246.754	264.854	315.542	283.807	264.456	232.421	204.897	201.113	200.728	190.478	236.558	197.667	245.818	221.416	187.119	228.55	219.321	241.28	279.817	242.668
OS11G0528500	218.581	201.656	222.248	321.966	308.347	346.357	139.364	323.353	260.816	272.527	196.007	176.537	370.736	200.881	273.382	182.938	106.805	151.214	183.007	291.03	182.194	414.574	246.572	223.586	164.112	115.412	75.6053	176.409	214.128	247.524	84.4979	137.797	88.8388	460.077	391.044	641.848	242.268	159.633	178.749
EPlOSAG00000015441	125.522	308.751	310.094	603.616	491.789	521.794	175.08	275.073	312.639	212.286	263.619	207.478	128.684	163.141	117.074	158.725	101.875	148.007	139.588	207.128	200.781	400.99	250.907	286.675	90.2804	154.38	136.577	271.529	221.471	243.739	192.063	108.552	148.776	529.135	213.227	275.978	216.533	135.953	130.452
OS03G0280400	264.595	206.618	337.585	15.0351	15.7854	79.7077	1015.8	939.676	472.432	211.467	39.7494	47.7447	211.584	287.279	263.293	332.742	355.638	1032.63	44.8047	61.7428	52.5121	75.6571	133.079	149.016	35.2031	30.0704	58.8657	294.391	183.294	246.753	81.501	118.465	90.3197	254.013	393.948	426.41	130.051	73.9098	112.114
OS10G0551600	169.642	216.764	246.622	292.502	300.273	314.879	238.605	268.048	285.772	243.057	241.59	211.24	193.226	173.337	212.943	199.568	192.352	225.628	200.957	226.905	195.573	341.072	212.468	234.387	218.517	193.764	175.768	332.885	275.29	288.844	156.733	177.569	165.547	340.881	239.47	327.682	225.407	214.129	196.312
OS09G0434200	162.544	176.018	198.698	288.499	270.275	316.701	200.829	252.008	253.768	292.57	255.152	237.09	182.446	157.222	161.983	165.226	170.6	196.361	216.974	281.511	233.431	312.139	353.57	268.915	231.9	220.466	204.074	260.157	209.635	232.77	224.723	241.007	225.886	286.297	229.617	258.227	256.589	238.566	233.782
OS03G0832300	237.426	274.181	287.857	220.389	251.179	281.636	303.58	348.983	340.453	210.681	187.352	178.824	242.085	199.693	245.444	257.757	269.657	250.995	169.475	225.894	165.964	259.441	201.471	170.999	173.671	161.372	138.884	297.357	282.91	280.892	143.448	176.174	151.11	355.704	275.574	370.391	211.289	176.985	172.708
OS08G0407600	216.814	255.966	286.714	410.582	379.614	330.295	169.233	207.256	211.948	225.919	225.018	244.434	197.743	175.371	196.849	210.51	171.294	175.543	171.014	257.842	225.479	290.154	255.114	171.374	270.662	210.581	184.181	403.692	281.236	281.459	147.291	166.55	156.895	351.802	232.279	234.321	184.746	222.405	156.705
OS08G0282400	213.484	222.149	235.966	291.255	290.445	277.274	192.924	193.759	207.367	267.491	286.189	260.036	188.874	201.936	206.353	197.675	213.891	220.278	235.645	243.519	224.647	276.788	254.66	280.149	227.778	233.743	222.129	223.917	224.902	241.731	236.493	252.292	221.247	236.902	221.65	221.065	241.123	245.167	211.416
OS05G0498700	236.155	247.557	280.064	226.112	245.774	247.405	242.554	194.705	228.23	270.018	232.832	256.999	169.151	196.591	171.855	211.362	245.709	210.128	241.759	210.186	237.766	220.183	235.716	275.495	235.934	241.688	258.078	239.85	247.486	245.36	286.743	253.784	263.245	206.54	199.684	187.487	247.382	242.776	246.612
OS12G0276100	149.297	183.069	190.109	271.825	256.52	275.267	219.331	355.403	363.518	235.176	265.365	254.804	298.266	231.255	253.005	191.92	171.48	222.214	206.891	283.608	201.487	274.411	304.729	208.8	172.225	161.747	143.408	181.807	181.421	186.48	195.248	253.049	201.325	338.318	313.073	374.206	202.214	197.719	159.355
OS05G0584200	228.063	217.657	237.573	246.058	234.761	293.904	220.04	280.67	292.908	191.145	358.522	135.71	247.706	214.014	232.43	173.425	176.312	220.638	172.543	172.38	168.633	365.128	271.383	235.064	170.257	209.687	197.337	360.356	249.524	280.502	202.324	157.308	190.645	366.095	262.317	326.248	185.227	190.727	193.137
OS10G0479001	178.434	228.558	253.763	343.046	370.588	282.12	200.449	306.562	345.486	242.284	257.708	193.837	233.873	168.385	244.421	186.764	200.528	227.847	157.877	194.668	163.811	312.345	288.602	272.268	150.031	153.574	141.244	362.097	264.409	268.819	146.369	165.331	146.246	356.665	236.29	307.128	196.955	193.514	174.192
OS04G0436100	181.964	216.663	230.26	320.154	301.485	290.521	227.719	227.276	260.166	273.678	298.879	272.268	193.539	180.967	185.917	193.881	206.97	239.341	195.517	207.313	225.431	286.91	276.819	268.357	220.168	244.376	202.396	267.074	236.781	252.788	223.172	177.248	198.491	232.545	216.115	227.29	215.863	224.621	212.636
OS08G0547900	223.27	247.879	254.461	172.109	158.608	157.041	313.493	309.821	272.193	186.178	148.945	252.727	253.077	267.112	246.864	297.763	315.521	282.885	264.437	284.373	263.852	141.125	171.165	130.267	295.573	223.519	198.736	195.336	230.636	191.548	252.109	243.32	240.812	266.18	290.612	248.536	171.161	221.547	226.415
OS02G0793700	118.506	230.368	263.671	419.221	418.943	327.751	213.826	308.409	437.135	227.603	158.682	167.495	197.524	187.204	182.877	165.779	137.216	228.569	114.558	201.593	109.65	170.459	302.313	212.248	114.525	123.217	105.069	647.513	359.928	309.526	68.4692	146.357	126.285	557.738	310.576	410.673	108.831	93.0515	124.892
OS05G0375400	351.833	257.726	576.92	50.2342	66.4145	81.7281	712.101	214.616	263.689	352.28	88.3262	126.91	101.072	185.109	165.873	235.853	252.023	570.596	41.6197	114.442	102.217	100.427	62.2488	292.75	217.545	140.562	157.711	552.949	617.014	638.756	112.542	52.0845	86.775	302.112	254.411	215.187	78.5771	121.311	191.286
OS06G0644100	258.916	274.158	266.291	232.208	254.252	225.812	278.157	241.325	245.643	248.494	220.27	222.305	222.419	222.34	243.039	263.986	309.817	248.871	209.389	188.765	195.589	196.702	225.662	237.119	206.902	223.603	249.19	231.896	244.599	251.668	250.257	247.024	209.876	223.437	194.333	203.974	225.381	204.198	205.234
EPlOSAG00000020968	155.75	230.336	320.772	331.907	298.136	248.83	186.396	578.252	579.398	190.187	208.717	152.113	298.457	156.985	238.565	194.155	167.229	202.04	120.888	202.287	168.275	244.792	241.439	234.478	104.248	74.277	78.2947	411.521	297.732	255.115	169.153	132.31	152.706	412.184	277.597	416.731	99.6513	144.966	110.221
OS05G0400700	227.567	226.117	228.116	320.124	296.306	297.888	240.083	226.644	215.169	261.955	248.981	250.735	211.453	223.808	205.787	202.858	229.402	254.726	226.255	239.884	224.285	300.195	255.283	264.101	218.677	210.132	193.651	195.409	227.351	244.106	195.342	225.938	193.361	230.275	232.565	209.043	235.485	212.665	184.538
OS01G0763300	152.814	176.199	212.268	324.426	322.767	352.607	229.949	302.511	285.858	265.463	226.215	196.697	219.774	189.677	212.556	196.62	182.666	250.604	175.867	227.882	204.117	315.728	259.081	228.444	168.573	185.54	152.25	323.025	299.303	314.312	156.268	158.571	167.23	340.279	270.029	291.378	166.824	189.443	170.029
novel.372	154.696	239.38	283.625	218.252	272.734	256.35	266.102	373.348	350.347	269.51	190.274	169.293	251.176	207.572	277.07	195.604	218.726	243.289	154.069	185.762	181.844	322.483	169.455	212.834	163.581	189.736	112.37	317.317	326.739	280.709	167.528	114.577	145.455	270.817	314.637	359.092	168.584	223.768	237.234
OS01G0908400	216.035	247.544	256.025	278.557	296.076	304	226.282	305.182	310.107	242.943	212.821	211.552	215.44	214.556	218.488	214.69	215.755	235.921	178.1	222.605	183.276	244.642	256.357	231.257	223.535	207.668	166.765	301.731	239.809	262.069	164.258	199.818	166.823	316.031	236.315	265.728	203.88	173.47	185.008
OS04G0648900	198.829	236.045	287.497	125.478	149.249	165.722	290.834	290.611	245.451	282.84	216.827	229.957	178.943	216.279	188.763	170.403	221.359	325.657	170.504	178.946	204.444	315.82	199.431	367.917	228.257	285.001	298.841	222.822	332.89	292.391	266.043	160.996	205.943	194.96	216.035	209.23	210.76	243.074	224.507
OS03G0180400	181.175	179.459	189.944	284.224	305.431	285.659	160.585	194.594	223.356	283.118	262.347	260.6	201.709	202.31	218.549	188.835	199.81	230.536	243.985	256.902	234.83	270.094	317.925	265.667	217.389	212.293	218.125	202.033	192.597	220.79	221.519	282.887	243.981	210.696	230.945	229.773	246.566	251.113	223.644
OS12G0534200	144.719	220.78	200.567	199.197	247.46	249.521	193.674	422.212	398.238	244.276	175.354	170.05	352.097	244.947	275.685	244.732	181.779	188.127	153.105	290.617	166.831	280.016	203.324	160.105	135.947	106.521	65.1867	195.605	200.817	194.763	132.736	223.329	149.559	464.781	364.274	622.51	178.326	172.14	173.114
OS04G0624000	188.488	255.329	339.691	302.402	293.911	284.182	211.089	251.24	285.86	270.593	261.433	253.402	207.631	204.914	176.291	183.824	156.762	257.191	138.884	156.035	151.218	276.151	298.012	245.798	126.708	132.24	125.798	390.258	283.706	278.097	176.96	190.021	174.059	363.044	254.826	298.227	192.717	180.132	157.657
OS07G0635900	206.461	200.366	312.429	224.282	248.439	154.152	266.093	238.975	296.201	227.591	100.93	109.676	161.909	226.924	172.01	124.435	119.069	215.968	170.489	250.672	189.994	335.743	210.114	347.926	189.546	267.477	186.536	559.435	401.11	475.377	81.701	88.776	92.5507	400.647	239.124	241.127	208.514	180.006	240.845
OS02G0622400	188.273	174.211	203.749	349.743	367.243	400.447	183.376	222.226	272.928	205.943	256.147	208.917	213.704	205.24	189.437	196.967	198.595	232.442	209.76	196.194	205.914	266.441	225.282	262.547	186.432	201.881	194.722	308.323	253.061	301.702	179.092	174.349	178.957	309.435	233.721	241.113	209.794	174.557	175.377
OS03G0800700	212.746	209.529	203.898	372.415	416.707	398.332	163.655	211.51	242.403	240.799	264.029	227.463	195.203	163.928	201.952	170.524	194.291	195.856	225.773	224.334	213.448	302.202	321.078	209.646	224.734	197.699	186.521	314.3	252.714	272.291	131.156	183.747	147.416	232.226	203.175	250.873	204.173	214.969	157.17
OS03G0796501	184.815	266.218	263.539	184.044	251.127	214.855	254.695	346.241	324.914	249.316	171.143	171.324	244.884	211.652	281.395	215.47	233.382	229.734	183.361	216.308	188.704	267.953	186.552	222.007	173.082	188.481	158.223	242.253	265.744	231.738	198.455	178.529	167.346	278.144	302.684	368.261	197.126	216.848	221.406
OS05G0500450	159.615	202.302	244.81	190.027	186.969	284.027	327.38	441.245	386.137	212.686	173.279	154.471	241.029	207.655	270.334	240.868	201.59	228.383	100.912	209.583	137.466	211.902	141.849	122.575	159.368	118.682	101.794	451.459	295.295	299.147	107.997	104.758	118.88	581.947	316.61	551.621	151.316	144.995	170.137
OS06G0318800	343.074	138.782	185.555	200.562	200.9	198.008	89.7918	179.677	175.954	161.591	758.068	64.5511	378.976	162.989	401.021	131.515	162.19	73.0701	124.356	184.073	80.8904	501.061	260.91	164.57	77.8837	123.539	106.911	428.588	158.941	348.28	54.5142	155.771	80.2517	684.078	310.823	569.531	173.848	171.235	174.11
OS02G0822600	192.258	298.04	290.943	117.789	147.37	172.966	232.377	445.879	373.304	177.526	107.046	115.056	457.934	405.596	338.819	226.863	160.871	262.818	113.063	230.559	113.32	167.926	132.387	133.539	121.105	105.931	57.6336	275.786	245.87	264.08	105.365	111.035	100.183	566.089	516.001	663.678	114.986	120.695	156.769
OS09G0438100	421.952	448.32	326.376	183.049	178.74	258.386	234.448	474.503	475.764	144.924	70.4211	110.7	187.621	173.156	251.764	265.087	230.417	138.857	107.987	236.579	120.921	94.6686	87.0844	29.9818	160.212	125.938	34.5337	762.4	507.682	388.537	23.0729	81.374	53.209	485.192	362.731	449.138	96.3286	56.9823	86.6456
OS09G0525900	186.619	230.899	262.066	374.419	395.894	275.994	213.615	212.919	299.949	241.689	289.394	240.059	134.276	131.72	141.24	163.513	185.023	182.637	177.786	176.03	214.89	289.422	298.34	258.203	230.702	244.633	215.02	383.646	336.287	298.437	198.514	173.863	177.163	212.816	141.588	176.73	197.331	184.723	171.142
OS08G0408500	291.521	169.745	258.032	298.039	224.531	193.421	392.734	226.546	197.92	241.501	264.708	239.272	195.595	184.676	183.375	176.926	174.287	189.259	190.299	187.651	202.072	467.499	220.793	305.957	207.672	253.116	205.829	313.803	178.478	199.721	194.679	159.053	173.515	210.801	224.98	214.569	202.408	249.823	243.65
OS01G0348700	205.162	327.466	298.55	144.306	229.912	210.711	255.807	385.269	353.403	264.443	155.754	132.967	274.806	225.541	269.064	273.403	287.306	257.411	129.231	186.247	127.33	253.976	167.173	193.71	114.21	124.626	92.0837	275.34	296.266	274.834	164.322	196.139	154.315	355.704	323.27	377.673	180.871	170.409	195.008
OS03G0695600	187.956	182.042	223.825	285.462	319.475	304.107	199.401	190.409	227.146	268.042	239.981	237.623	188.792	179.963	192.301	196.45	208.224	229.403	225.164	238.289	233.748	266.013	283.367	259.595	230.532	215.854	207.756	249.278	219.812	255.931	190.718	193.879	210.069	236.299	207.94	211.839	235.274	233.663	209.04
OS02G0634500	116.517	145.685	197.004	340.492	329.448	346.861	153.163	357.852	374.025	203.869	261.213	208.32	320.614	208.124	233.391	133.303	103.323	158.306	171.485	291.021	213.289	283.348	283.175	190.311	133.119	121.155	92.8009	290.438	199.295	234.612	131.701	162.921	145.376	437.94	304.872	409.2	232.418	188.364	142.702
OS03G0756400	236.151	247.221	265.198	260.136	248.573	237.778	245.674	248.907	268.174	199.721	195.636	203.762	248.161	249.817	231.142	202.232	219.555	241.371	209.755	212.331	210.463	215.807	245.472	206.687	215.027	203.571	185.03	245.096	250.761	243.557	184.056	196.758	188.936	253.057	260.346	251.498	202.558	220.998	198.974
OS05G0135800	232.668	244.59	284.147	208.81	232.669	209	226.882	252.978	272.395	232.675	283.603	203.085	204.572	193.074	201.605	225.701	218.217	242.444	178.888	186.283	186.362	244.347	225.259	214.091	192.129	199.177	185.822	314.2	280.807	306.308	200.604	216.427	197.637	239.421	220.368	239.887	206.463	198.064	201.941
EPlOSAG00000021714	233.978	271.94	168.398	162.881	157.919	200.611	175.908	275.778	273.398	200.493	324.611	331.251	230.604	192.597	191.871	198.182	127.344	162.54	276.849	271.534	279.343	228.042	458.746	240.289	272.848	201.881	192.112	92.9611	187.635	153.465	178.318	239.216	271.653	166.58	229.022	176.437	290.454	281.093	234.39
OS04G0614000	233.746	242.652	225.066	216.739	203.02	229.844	204.887	206.15	182.189	238.525	257.661	243.465	214.491	189.852	228.617	176.53	189.885	186.787	248.224	277.333	246.13	232.398	298.031	231.187	281.517	223.783	221.648	175.872	190.573	194.161	231.552	289.735	242.456	158.273	202.472	203.707	252.691	271.416	245.938
OS03G0388900	330.457	113.302	109.185	143.518	137.199	273.554	160.666	93.6201	104.159	117.315	101.998	164.76	96.1752	165.876	147.815	68.6016	78.7342	113.463	411.895	292.254	317.411	364.652	235.543	262.877	452.401	216.688	373.151	269.05	189.204	259.965	221.324	395.717	312.994	240.839	231.584	163.191	357.295	357.292	335.716
OS03G0411300	137.069	135.333	194.073	129.749	137.779	183.868	300.822	240.8	191.332	246.007	217.239	236.901	200.664	226.753	227.588	236.972	204.371	360.921	199.435	186.855	204.118	231.415	198.224	245.751	143.569	168.562	203.257	220.328	235.498	307.865	296.249	276.694	293.275	210	256.6	212.053	263.169	324.575	260.106
OS06G0130400	220.923	243.583	194.724	192.861	173.964	157.036	224.82	188.003	180.405	193.952	242.028	319.181	219.763	210.475	214.511	247.875	268.03	188.292	261.212	297.652	272.191	161.006	271.662	186.073	358.647	263.371	262.832	129.648	143.71	131.661	234.072	313.538	252.651	186.272	213.711	174.468	222.524	289.727	238.58
OS11G0440866	0	0	0.573	829.274	646.66	889.44	0.550668	0.625584	0.57057	353.041	439.52	286.807	0.487764	0.251214	0.254508	0.198845	0	0	380.022	619.006	505.211	341.32	431.535	240.76	499.8	445.455	573.042	0.25087	0.240729	0.632121	181.901	218.236	161.526	2.79357	0.309025	0.941463	251.899	205.32	203.19
OS09G0515200	224.104	214.095	244.295	254.856	285.328	263.371	193.641	203.946	221.949	237.356	236.384	220.387	199.156	207.846	205.094	227.078	225.855	233.681	193.54	209.014	191.827	255.202	252.704	265.246	198.957	187.527	174.578	260.762	244.126	249.894	195.722	220.768	206.666	218.3	219.682	232.628	212.905	199.258	197.701
OS12G0438900	107.769	134.011	167.682	357.644	376.041	366.779	207.496	303.994	332.824	285.426	242.603	207.625	207.424	172.846	215.715	170.872	168.203	240.033	172.673	177.569	169.454	324.7	256.437	214.899	152.824	189.639	146.098	305.442	230.66	253.655	146.004	146.06	146.609	306.831	227.442	297.315	183.429	188.193	166.183
OS06G0711600	238.564	253.291	234.066	215.79	223.377	208.521	266.927	229.066	241.948	246.956	217.479	231.082	182.582	208.056	191.445	221.675	269.258	245.864	194.329	207.656	202.146	199.582	234.26	237.325	224.146	232.32	224.875	209.178	245.656	227.753	225.165	240.049	190.047	194.07	210.863	190.13	212.33	216.481	215.88
OS06G0701100	218.244	243.637	220.239	188.293	222.054	189.421	190.306	217.427	206.504	257.69	189.212	202.642	171.447	189.059	206.966	240.36	301.616	228.416	231.004	212.888	202.248	210.615	193.347	218.827	208.459	219.04	248.382	238.074	258.488	231.766	279.858	254.647	241.521	187.295	203.861	210.237	216.834	232.507	271.961
OS04G0473400	185.094	285.699	278.074	175.9	245.969	208.463	235.233	421.464	372.784	222.917	140.968	129.618	294.307	227.831	309.391	241.283	253.322	258.605	138.509	175.597	125.228	262.131	167.575	180.402	120.048	128.829	91.4328	272.837	283.73	261.137	126.119	157.609	123.565	360.327	327.162	413.325	156.612	137.53	158.265
OS07G0222800	169.444	199.04	255.726	287.645	280.341	283.422	238.304	278.253	293.267	233.061	210.999	186.939	174.883	163.26	212.111	208.597	204.565	257.191	162.453	193.873	179.242	271.996	180.508	201.349	168.2	177.38	154.017	366.328	308.546	298.595	143.82	139.208	146.065	342.74	218.806	312.215	166.094	185.489	183.025
OS03G0757200	273.234	286.732	307.858	164.479	114.049	118.869	280.699	354.426	257.06	155.929	110.69	145.115	382.064	319.011	290.052	240.258	202.751	250.474	196.948	250.426	212.96	216.973	205.302	139.584	225.307	144.986	103.337	189.105	253.836	247.776	60.6674	100.041	112.23	379.382	514.635	394.538	113.725	161.167	152.815
OS01G0363300	194.932	215.803	322.13	216.05	252.144	307.75	330.752	201.621	251.596	241.952	269.73	202.86	126.298	165.425	159.205	208.863	222.569	323.133	146.234	167.874	189.705	212.895	156.044	208.364	188.18	237.082	240.393	444.143	417.374	320.409	118.435	92.4648	116.704	174.613	210.737	178.148	181.963	212.461	191.899
OS03G0815800	128.008	200.925	241.172	395.706	375.874	369.547	196.772	247.083	296.984	248.773	253.639	220.878	177.533	148.393	156.939	156.696	141.188	205.309	163.673	227.32	178.026	268.271	295.028	202.354	135.47	158.35	124.157	348.421	265.978	231.674	168.151	160.181	152.076	313.114	230.426	297.118	199.214	177.777	155.279
EPlOSAG00000017207	292.981	100.001	128.925	0	0	0	280.841	750.701	941.44	0	0	0	599.95	263.774	450.479	35.7921	73.0845	38.1615	0	0	0	0	7.13281	0	0	0	0	1000.97	418.869	369.791	36.0914	56.1636	58.6478	1005.69	686.035	1016.78	0	0	0
OS12G0175500	163.02	217.846	224.749	201.731	209.864	220.882	134.408	286.851	219.779	190.475	147.609	172.993	325.396	286.537	296.418	221.322	181.271	238.237	183.322	307.822	192.217	224.759	183.027	179.336	175.01	138.665	109.512	210.193	225.567	239.037	149.503	197.876	163.594	403.397	403.246	427.365	183.59	167.795	178.414
OS11G0168300	204.765	220.273	226.399	224.237	231.997	237.192	201.352	295.061	288.279	245.511	221.932	207.2	243.353	214.009	222.842	223.38	216.231	246.853	158.042	237.063	179.087	222.004	242.481	205.071	186.058	167.241	138.502	272.291	244.316	221.041	168.671	184.98	166.19	272.802	257.472	276.849	199.387	188.891	188.43
OS01G0531500	118.669	164.706	210.245	243.196	272.06	229.211	210.798	237.091	254.487	254.044	235.845	233.61	175.871	176.849	169.789	228.293	219.511	254.909	134.819	152.003	134.135	270.924	247.291	247.376	139.344	140.954	124.865	365.805	316.759	325.918	239.247	216.653	248.106	288.129	257.404	235.08	198.51	186.533	187.073
OS02G0788400	222.525	269.3	252.893	192.405	229.712	207.722	227.713	280.032	271.624	209.493	169.004	156.232	229.139	226.105	252.374	223.833	255.925	251.058	209.412	230.959	183.16	248.315	200.622	213.505	188.618	175.836	153.085	208.531	259.887	238.509	175.092	189.819	170.806	237.207	273.33	262.736	200.3	190.158	207.446
OS07G0123900	241.933	324.116	388.78	174.079	259.173	275.077	305.816	327.936	428.688	183.814	111.329	104.974	215.49	196.449	228.782	207.71	202.902	265.265	115.024	157.227	118.364	193.938	170.89	139.605	137.916	139.424	111.356	461.84	329.669	315.916	98.2288	116.618	114.984	363.501	238.992	348.864	158.935	109.314	149.198
OS05G0508500	197.149	206.719	227.118	250.003	253.897	292.534	222.533	277.269	305.031	208.72	190.11	184.727	224.731	199.933	216.075	187.339	184.103	223.922	180.02	215.361	190.191	254.226	226.545	213.141	168.574	155.215	135.722	306.222	238.21	249.794	163.358	185.426	175.554	302.397	251.244	275.692	210.058	192.254	181.095
OS01G0723200	166.52	322.32	268.649	194.517	261.102	214.969	236.501	396.235	401.769	221.366	159.057	123.869	236.022	211.338	254.861	201.407	197.482	226.18	132.644	174.846	135.374	293.197	183.405	212.043	96.0213	116.082	94.2404	316.018	290.681	300.562	136.648	135.801	116.732	338.559	309.452	361.449	152.659	159.767	170.591
OS01G0798500	166.208	226.685	202.097	197.856	217.669	209.427	229.842	299.652	273.125	201.499	174.895	208.073	299.446	249.482	265.611	206.05	174.916	219.899	209.649	327.999	216.083	206.154	242.713	191.566	203.494	147.085	130.866	153.781	183.307	167.066	167.355	240.558	197.367	273.454	309.37	348.005	188.911	197.936	182.264
OS01G0254900	175.862	218.194	227.43	301.311	291.441	282.125	185.604	225.616	244.747	271.196	278.985	244.138	193.842	168.47	182.691	161.7	161.064	184.263	182.886	229.289	206.181	274.833	259.724	264.067	179.332	205.369	188.318	262.08	228.168	244.773	177.854	188.523	175.775	237.149	212.613	208.274	200.835	196.435	176.172
OS04G0613300	165.732	204.385	179.214	287.902	247.133	261.323	146.996	203.994	219.647	189.693	269.535	265.75	214.669	176.014	171.949	135.296	138.653	140.163	263.869	347.593	274.797	277.462	402.979	203.924	227.193	171.521	157.241	164.412	170.208	149.879	170.508	287.138	180.591	269.909	259.33	239.946	241.12	236.74	177.306
OS12G0406200	188.656	269.66	234.11	170.238	255.748	222.23	223.456	412.735	386.122	202.193	136.391	116.504	257.686	208.532	252.106	241.64	264.894	236.936	155.157	203.498	153.932	281.461	177.408	191.582	143.593	140.847	103.131	232.245	268.321	254.754	144.488	177.44	138.902	320.111	288.181	365.865	145.158	158.062	162.27
OS03G0684700	122.279	132.886	178.931	298.118	348.605	340.85	133.929	240.809	218.262	347.825	216.544	209.4	146.603	127.778	135.72	96.1258	97.2205	129.709	225.527	443.904	252.027	310.613	339.96	266.259	289.055	219.671	190.507	224.623	217.423	224.345	118.338	202.686	143.519	278.296	202.092	226.713	220.777	172.391	186.278
OS09G0505600	164.573	184.587	205.676	295.583	310.438	309.845	182.849	217.073	257.663	232.479	229.642	217.262	212.17	178.009	193.527	191.609	216.792	255.289	195.389	194.236	190.433	258.84	231.319	220.573	188.19	197.024	180.009	284.057	228.931	248.517	171.294	188.09	181.108	244.888	212.611	239.461	185.462	179.459	185.228
OS01G0610100	185.327	222.832	285.097	299.168	309.799	277.382	187.765	213.939	261.123	239.999	200.947	201.623	168.442	174.853	188.069	214.805	219.641	277.218	147.937	151.536	164.784	246.183	200.564	240.121	151.538	165.684	162.747	385.059	323.167	326.805	171.184	154.05	176.969	241.024	177.171	205.384	180.421	181.75	170.943
OS11G0474566	257.359	391.193	496.948	0	0	0	447.999	455.177	427.069	0	0	0	423.317	352.373	366.716	347.756	366.963	480.161	0	0	0	0.380446	0.283832	0	0	0	0	783.143	547.163	642.172	0	0	0	590.646	482.896	580.303	0.276896	0	0
OS05G0418000	199.076	206.764	202.849	321.321	329.432	315.872	174.769	167.293	203.33	215.073	240.249	234.412	170.094	179.932	176.708	211.064	234.817	214.918	230.225	178.705	211.709	212.281	220.044	240.664	202.195	209.018	227.645	211.141	209.303	216.1	231.92	255.062	229.987	166.255	168.305	167.475	212.94	215.808	211.107
OS01G0267200	173.997	168.209	191.03	313.124	330.298	295.632	163.62	209.802	222.543	247.661	253.041	213.567	174.081	156.971	186.136	176.291	182.548	204.512	214.699	209.184	206.923	274.601	288.51	240.372	214.464	207.102	205.388	248.849	194.878	241	176.925	198.022	192.146	221.383	179.79	232.359	209.978	208.012	188.915
OS03G0109600	176.122	246.775	248.775	193.711	252.115	212.409	253.76	396.897	412.739	189.453	152.392	135.13	297.984	243.235	289.529	263.359	247.776	291.925	102.701	161.146	115.969	205.476	144.56	146.797	96.7701	113.558	85.1672	331.7	308.262	296.535	108.452	118.751	105	365.069	308.902	408.748	144.873	123.997	119.911
OS11G0157200	96.8052	171.574	328.446	318.928	356.031	212.065	240.765	205.509	276.353	335.816	150.924	266.193	95.3853	121.082	104.167	177.093	110.473	253.467	114.135	119.21	168.435	216.894	118.119	336.804	131.915	182.284	188.251	556.453	438.512	384.037	255.753	85.5175	164.829	317.395	167.877	194.143	136.781	136.387	174.46
OS08G0161700	174.978	197.447	226.174	347.803	310.761	330.694	201.666	240.482	277.107	249.653	239.873	210.759	190.164	181.563	181.475	171.685	156.036	196.83	170.78	206.156	178.608	257.771	235.558	205.88	148.082	167.377	152.107	307.869	238.5	268.674	147.93	178.051	142.239	280.045	222.97	286.178	202.8	168.294	157.422
OS07G0516300	202.878	208.336	227.285	267.316	158.267	171.021	434.822	243.065	217.9	172.092	419.909	300.708	196.715	157.209	153.824	278.809	183.539	202.578	172.327	179.586	171.93	226.013	277.051	245.107	202.064	163.718	210.809	293.807	91.49	147.409	136.368	238.024	143.005	310.838	190.422	239.001	205.92	221.267	132.419
OS05G0486700	184.488	302.682	335.912	146.655	224.7	215.825	226.121	394.48	398.247	175.149	125.341	85.0045	289.837	206.757	274.025	230.847	216.452	254.289	96.6887	143.479	101.19	235.443	156.042	142.352	91.9282	90.6908	68.3856	458.337	326.015	325.441	85.3576	110.058	83.0059	425.044	325.87	495.418	138.035	92.4933	111.378
OS06G0167600	137.626	170.817	218.984	337.602	336.341	306.199	186.205	241.112	246.676	239.19	216.113	206.346	173.207	155.387	188.469	168.634	160.326	211.716	182.566	219.51	198.329	270.502	264.787	205.504	178.682	170.733	153.316	308.176	252.282	251.615	151.086	159.058	146.566	319.917	225.271	264.102	192.022	193.864	169.908
OS12G0638300	176.098	106.369	93.2682	242.229	270.261	357.875	201.842	193.331	190.503	193.997	179.953	153.94	263.687	307.748	354.935	240.002	318.938	223.804	195.837	169.414	255.916	218.015	158.024	185.884	163.137	251.589	136.41	183.908	231.424	210.176	189.678	186.768	199.262	162.518	215.482	207.16	246.194	229.857	307.953
OS02G0693500	283.133	402.02	318.123	306.325	246.176	250.936	187.107	294.177	335.963	198.587	230.106	223.885	168.562	130.367	135.028	148.618	196.217	133.501	235.006	265.115	207.813	249.464	350.856	133.304	280.643	196.961	170.119	211.357	257.809	170.25	90.1255	184.693	122.705	221.373	209.823	240.738	141.217	121.256	120.134
OS04G0612600	151.279	164.988	156.719	272.776	279.419	262.36	162.819	234.722	257.245	236.893	200.257	207.013	226.129	191.158	234.571	182.717	192.704	202.332	199.56	254.416	205.354	260.168	245.753	232.37	197.732	172.329	161.176	237.335	215.2	261.173	160.153	234.934	190.011	255.288	239.602	245.408	189.741	196.878	198.503
OS03G0139400	141.675	166.539	201.06	345.752	320.676	342.82	197.077	249.686	237.602	240.454	300.592	234.191	189.471	145.034	172.237	140.717	121.337	150.439	185.509	268.047	213.866	298.517	292.392	164.811	182.469	171.125	138.078	269.349	225.312	219.478	138.557	156.768	127.404	318.404	231.887	274.542	200.869	212.395	177.683
OS04G0605100	156.357	171.653	188.156	359.308	319.616	351.083	170.167	182.724	214.789	235.909	314.118	157.323	146.156	124.42	169.146	132.393	137.411	165.696	190.505	186.683	181.612	358.466	282.818	133.903	184.818	146.899	132.614	603.347	380.975	283.831	113.784	133.107	119.255	257.159	217.899	224.507	179.122	156.847	194.98
OS03G0626200	138.311	200.331	221.53	298.033	326.447	289.564	208.461	329.618	350.418	235.692	201.97	165.671	205.929	184.803	214.901	204.737	193.246	223.015	131.115	184.044	137.525	234.444	234.592	150.755	113.167	125.488	96.5899	366.406	273.392	263.056	149.871	168.741	120.719	405.014	243.51	337.022	165.962	140.729	123.754
OS03G0360500	159.806	186.809	219.993	284.995	315.828	289.442	206.325	234.877	271.406	261.123	232.554	234.203	177.868	157.069	193.858	186.566	185.595	245.956	147.947	191.135	166.328	242.502	260.655	236.867	172.168	178.648	152.506	293.206	235.885	258.774	158.972	172.166	169.554	259.88	204.888	248.957	198.85	182.58	165.715
OS11G0707600	183.755	228.312	230.45	397.817	370.379	374.533	165.989	274.936	336.519	168.691	236.27	169.317	220.608	177.305	196.956	143.051	150.039	169.724	194.971	238.177	204.917	268.32	247.83	155.061	151.175	149.021	121.064	262.041	260.495	252.851	98.7999	139.823	115.913	317.288	259.844	289.684	160.551	140.51	118.853
OS09G0266000	121.245	203.192	234.669	262.051	237.287	237.852	243.863	388.833	343.63	231.281	210.521	211.849	269.448	181.993	191.511	171.641	149.15	215.747	163.913	217.393	186.418	299.395	215.062	179.713	160.221	134.979	110.608	215.856	233.23	204.869	129.103	108.609	109.34	345.644	295.991	403.807	140.973	179.535	161.297
OS06G0199200	202.933	209.246	195.015	237.775	219.655	205.463	212.95	258.361	271.122	220.022	235.454	203.458	193.468	175.564	194.432	164	186.854	172.861	210.29	239.185	208.85	244.634	267.515	249.487	211.489	204.686	213.834	213.309	203.51	193.212	181.718	230.182	201.319	228.164	202.981	225.839	196.584	206.193	189.327
OS07G0162500	117.362	154.97	180.613	288.469	324.527	319.925	179.089	141.744	179.419	258.866	266.268	220.582	98.4272	101.512	95.5791	138.995	154.587	148.154	219.39	244.163	276.863	294.899	308.823	260.738	306.842	336.554	239.078	233.145	282.303	236.44	150.72	148.782	188.68	154.491	131.062	128.696	237.282	294.148	233.395
OS08G0548900	159.393	175.734	203.387	276.975	303.387	278.071	203.498	202.545	255.522	258.28	198.821	206.031	160.027	169.671	185.911	168.338	160.307	221.623	190.98	206.632	197.132	245.905	302.712	224.754	175.318	182.421	174.421	252.493	228.711	260.859	180.547	211.863	188.716	232.296	208.716	212.997	200.365	210.099	195.504
OS03G0656900	137.93	230.776	204.604	166.596	177.136	205.915	184.4	355.304	286.658	184.682	169.121	176.277	379.048	290.557	302.05	230.844	172.583	213.285	183.239	271.578	167.223	222.784	190.303	177.958	133.525	114.031	84.1965	149.082	142.122	133.439	196.216	210.488	177.043	305.733	357.555	434.832	169.649	179.665	188.639
OS02G0739600	269.652	225.937	192.439	123.663	129.059	135.051	207.81	261.925	200.669	204.788	161.042	223.971	228.075	242.785	237.785	221.39	249.347	233.035	242.06	308.696	231.543	198.406	226.279	181.69	283.311	192.767	203.74	115.288	189.54	199.026	169.029	283.794	219.469	155.536	266.223	196.074	207.904	202.436	225.602
OS04G0635700	152.925	190.458	172.557	99.2124	108.902	128.214	277.812	356.393	260.396	209.972	111.797	168.478	353.215	334.391	286.627	300.489	240.822	303.3	131.195	292.983	152.959	160.533	149.845	207.013	213.901	145.45	101.023	94.0465	118.832	128.298	201.877	226.676	187.579	299.699	377.764	366.334	193.711	199.621	239.48
OS07G0196900	213.962	263.665	278.009	121.269	120.829	139.237	369.329	391.744	418.838	182.578	138.094	147.576	309.125	282.569	268.971	253.375	223.643	323.323	107.102	134.84	119.348	151.681	141.702	183.2	123.976	127.281	127.828	298.397	262.896	257.612	139.764	127.74	119.998	319.958	336.701	339.82	133.761	124.018	116.076
OS09G0401300	228.171	208.661	153.831	205.259	205.279	200.604	115.898	121.566	117.699	282.991	424.281	275.897	173.018	112.279	125.697	143.386	168.041	111.806	204.655	201.521	215.012	269.346	389.168	256.633	361.814	339.953	346.165	229.875	176.97	190.302	152.138	222.037	180.521	102.354	119.732	125.156	235.978	337.198	198.056
OS01G0104350	201.459	206.224	269.141	229.148	209.676	240.75	331.256	370.136	356.393	168.237	150.944	147.632	229.909	178.03	204.413	178.714	159.14	230.33	120.917	175.741	142.717	246.51	231.192	158.892	145.167	122.961	103.599	237.599	181.973	210.442	157.561	157.504	146.059	456.313	303.203	394.8	162.085	163.523	145.733
novel.45082	179.59	188.46	361.892	35.9965	55.0046	72.9831	510.422	665.937	488.7	166.908	54.3264	69.9707	273.863	268.152	284.308	223.405	203.923	404.298	56.2606	119.216	96.2145	92.1671	38.6174	99.1922	110.202	99.6158	63.2456	444.109	472.009	298.778	64.5245	36.095	58.5361	423.995	398.65	457.092	58.137	89.3341	130.53
OS02G0520800	178.228	209.677	223.849	260.806	271.207	271.966	179.134	210.039	241.801	211.21	228.483	197.126	181.38	175.886	192.929	193.224	202.12	209.71	209.484	218.63	190.685	237.779	214.151	208.998	189.323	187.037	181.789	227.755	241.396	241.286	164.584	194.435	184.074	255.489	208.985	218.597	217.364	192.745	185.291
OS05G0302700	169.87	239.609	241.46	175.321	243.568	235.047	230.464	298.666	325.846	225.125	153.363	138.905	244.857	213.946	267.361	211.265	228.729	225.907	143.095	177.095	139.364	215.381	161.738	184.163	130.032	160.06	132.601	296.203	272.61	254.895	158.348	173.167	162.552	276.859	258.117	316.049	166.518	161.535	184.975
OS01G0938100	208.53	299.468	277.969	297.331	296.161	271.529	153.253	307.68	295.954	267.147	152.195	152.599	143.704	119.335	148.255	110.106	79.9134	92.5323	162.215	355.458	174.73	313.178	254.41	169.029	219.222	134.985	113.572	327.662	284.847	249.323	79.6622	171.448	100.37	368.474	262.159	417.111	137.341	100.604	119.163
OS07G0180900	198.62	276.46	245.975	169.676	233.259	198.733	256.717	352.062	315.537	216.311	138.232	132.496	221.276	216.147	254.198	226.21	236.315	234.845	151.785	199.893	148.117	254.821	162.509	180.295	146.454	150.188	113.793	210.725	256.756	233.198	143.564	176.466	136.842	281.914	292.003	303.676	179.648	167.597	175.264
OS06G0253100	243.053	250.867	241.857	157.376	114.509	148.446	15.7225	16.6707	18.4629	69.7743	166.663	93.6511	622.051	365.802	311.981	458.543	404.902	329.778	127.487	225.732	131.216	169.245	177.179	161.329	99.9187	68.5004	102.821	238.52	205.281	144.084	123.199	156.539	96.9813	410.623	549.096	534.621	124.726	148.624	132.502
OS06G0223700	119.88	140.005	150.407	258.642	304.915	263.937	150.336	121.197	139.616	269.604	309.245	275.566	149.537	138.792	117.966	133.343	130.957	123.683	152.728	139.736	182.391	246.708	274.258	317.732	177.227	261.286	195.979	329.966	246.721	343.102	196.772	159.659	226.53	242.797	230.225	127.18	238.287	386.874	180.532
OS07G0463100	206.296	244.703	245.996	210.432	246.174	224.923	212.316	292.235	297.22	195.789	198.961	175.224	211.404	189.137	201.825	214.776	214.988	262.271	163.006	195.779	166.395	212.055	214.766	195.792	166.452	160.812	143.502	254.734	236.538	243.145	170.188	172.349	147.452	270.476	235.479	265.45	167.234	165.116	162.484
OS07G0585800	164.486	192.591	214.489	282.397	307.963	273.87	189.308	240.034	243.56	230.963	219.21	203.751	166.491	169.654	196.759	178.834	169.051	200.828	154.37	192.66	158.334	256.245	240.949	217.925	161.45	164.103	148.026	304.304	232.78	246.404	158.572	188.677	169.608	318.606	218.01	252.839	202.939	159.297	161.695
OS08G0384100	173.858	203.078	186.912	236.166	228.602	229.244	194.251	203.477	208.378	175.603	246.234	198.135	287.954	245.837	236.381	235.9	227.97	222.777	202.868	202.988	183.985	227.687	252.005	235.042	152.745	146.77	153.753	175.812	170.403	180.794	190.901	239.974	187.105	240.581	248.232	244.562	198.967	207.309	167.354
OS01G0314300	182.59	188.097	206.894	323.991	328.705	329.115	155.76	208.9	227.209	220.675	229.203	222.988	197.196	168.313	170.884	165.184	150.598	186.083	193.45	190.96	199.695	249.718	215.513	216.809	185.411	184.326	176.276	249.974	210.294	244.947	168.942	201.158	172.627	242.553	189.609	203.984	211.738	196.901	169.829
novel.20413	210.506	187.575	122.701	121.803	130.757	116.03	188.759	181.39	130.349	145.427	140.544	242.955	238.993	272.315	234.319	230.222	224.263	163.744	318.71	303.074	270.085	155.381	240.761	224.091	263.808	177.074	201.903	57.1604	101.06	106.428	297.692	448.348	340.871	107.4	245.629	119.722	294.836	302.943	248.668
OS10G0491900	186.141	244.15	216.542	278.891	245.23	241.491	217.768	294.746	314.829	224.948	213.745	175.235	195.032	171.408	182.311	167.305	152.813	223.545	145.813	163.681	158.42	224.792	270.729	215.587	139.569	134.801	144.195	283.73	230.538	244.085	134.083	166.935	119.021	356.502	243.397	293.65	169.206	148.963	151.951
OS02G0593700	219.003	215.221	226.649	218.652	224.303	216.72	221.664	214.119	237.15	190.741	185.102	173.805	204.597	201.806	205.398	199.9	217.952	211.929	187.511	175.427	177.424	180.024	195.256	178.707	201.705	198.511	215.36	263.977	219.035	215.183	222.867	218.584	212.473	236.405	193.051	217.427	182.432	182.77	197.394
OS03G0297000	155.103	140.116	130.881	356.091	313.66	378.424	117.045	120.565	164.491	252.32	437.198	263.665	164.217	143.452	143.718	109.92	125.939	141.443	184.52	212.757	207.05	338.188	327.167	212.374	212.221	180.997	187.891	234.182	170.113	201.788	188.538	202.779	197.102	190.787	140.436	167.256	253.682	204.412	175.699
OS05G0399100	394.679	395.566	369.585	96.0123	107.791	89.9863	393.622	264.55	303.335	92.7085	99.1793	99.1107	307.714	349.283	338.153	332.339	380.244	365.323	102.777	68.4181	90.4968	112.891	109.736	104.06	91.2391	68.616	77.0742	256.9	333.317	332.411	102.305	108.778	107.286	283.655	284.184	266.507	110.533	108.896	148.431
novel.22050	130.635	183.493	221.005	352.729	280.249	265.537	247.43	319.733	321.791	168.446	211.355	159.233	196.795	196.795	190.438	151.745	157.937	210.126	178.685	185.421	224.102	226.745	227.614	196.434	151.363	151.683	157.874	235.084	222.598	205.284	133.612	131.497	113.99	340.754	261.235	302.244	158.321	140.49	133.411
OS07G0631200	136.783	106.784	186.13	568.737	317.42	264.227	221.604	227.893	195.096	120.728	217.109	125.648	235.633	151.753	123.619	139.993	197.084	224.391	157.697	172.289	171.804	539.546	253.274	354.596	69.6203	80.9962	114.493	234.246	154.706	146.034	179.733	128.496	114.836	251.729	273.917	320.265	128.728	222.398	166.187
OS02G0137700	233.269	255.09	124.376	555.669	462.988	300.209	71.0269	224.419	336.879	149.025	236.903	196.557	216.847	71.6301	86.2475	65.0691	109.303	32.9665	389.936	250.79	304.161	288.217	353.736	89.1237	329.932	395.66	151.343	132.428	210.953	162.122	58.2617	255.686	101.707	122.795	101.77	111.876	120.363	175.638	107.782
OS02G0614100	183.246	151.298	184.607	263.206	278.234	262.068	177.544	230.405	236.051	263.36	242.596	211.761	183.396	172.734	173.043	169.975	178.246	170.898	201.522	212.452	227.419	239.958	241.741	223.862	190.777	194.219	184.322	215.893	174.431	195.302	184.287	182.996	171.783	183.002	169.72	187.132	204.293	209.711	213.459
OS01G0231700	139.789	228.371	217.594	251.598	304.177	258.549	196.178	341.649	335.616	198.316	169.46	140.084	246.093	183.418	239.378	212.908	199.416	215.133	140.023	167.728	139.155	250.465	157.074	182.237	111.243	135.089	99.6413	289.482	261.76	261.389	120.806	117.528	110.017	294.679	258.292	314.823	158.684	143.803	146.388
OS07G0496000	158.895	186.266	214.765	305.89	320.438	300.498	154.568	217.899	238.736	234.452	214.296	199.333	186.857	157.806	196.824	168.705	164.671	202.506	166.964	175.071	163.397	247.693	212.877	235.827	141.321	170.67	143.34	291.362	234.272	235.877	150.215	160.474	160.924	269.516	194.975	243.041	171.953	168.206	162.659
OS09G0511600	213.367	281.802	227.964	303.338	219.127	223.84	185.849	240.695	250.226	204.978	238.699	275.545	174.664	130.184	156.351	132.759	133.155	118.03	226.483	225.809	215.575	272.812	298.882	176.581	268.673	189.036	197.989	229.812	242.583	205.265	93.4202	172.668	131.472	229.139	193	199.402	152.344	166.757	114.512
OS01G0267900	142.907	196.16	194.686	302.389	318.351	281.647	159.478	142.702	175.694	289.32	289.163	255.281	134.666	157.56	166.064	172.935	183.723	189.524	172.949	164.84	167.177	242.694	265.474	270.089	134.462	180.315	168.81	244.222	187.942	181.138	227.517	216.499	198.669	144.317	125.618	169.999	245.836	215.824	206.581
OS01G0966200	87.9833	132.753	207.556	163.87	164.839	180.836	257.409	437.187	326.484	167.772	119.887	153.678	377.889	290.065	275.384	200.343	143.327	276.462	130.018	220.858	135.069	150.16	108.041	145.76	149.127	125.665	97.8004	249.488	187.398	199.246	129.501	107.336	111.498	392.797	374.37	418.754	153.134	165.141	165.993
OS02G0440000	203.376	242.98	216.76	174.534	195.672	180.111	218.103	246.591	226.956	191.885	182.967	192.406	204.905	206.313	222.787	203.849	246.897	224.048	196.578	202.094	177.534	171.313	228.813	175.541	178.046	144.77	164.288	177.94	168.926	157.942	194.965	247.163	215.388	220.28	223.047	251.676	191.546	203.731	199.99
OS02G0767500	206.946	215.912	191.304	261.458	272.142	274.385	137.149	214.487	244.745	262.792	247.301	197.593	162.534	142.35	174.521	162.838	173.112	134.572	193.919	220.006	170.797	245.423	235.746	169.369	224.928	204.889	189.321	271.416	218.893	222.549	139.845	182.59	167.88	219.492	176.961	245.838	171.073	156.919	167.91
OS11G0216900	165.107	182.836	184.127	226.276	233.023	234.534	172.051	230.375	238.847	191.589	185.447	186.369	205.564	195.894	194.036	172.59	196.883	192.315	196.683	230.767	198.139	210.746	239.254	168.4	170.03	143.778	156.28	240.372	219.069	238.535	154.635	228.238	191.443	244.806	240.224	238.114	191.005	189.373	183.481
OS04G0418000	144.462	174.547	198.393	309.123	303.852	313.578	177.724	202.482	224.01	218.111	230.725	210.512	165.866	147.554	170.103	160.07	134.054	190.014	176.486	200.048	178.971	269.355	239.173	207.81	169.154	174.747	160.418	227.233	203.759	223.749	162.897	183.38	166.346	247.758	199.853	232.641	196.902	184.709	161.688
OS02G0129800	198.329	228.388	178.971	284.69	178.288	337.239	120.659	304.98	256.138	235.501	229.353	142.23	70.3816	63.5471	59.8467	126.104	151.498	74.0241	232.806	543.821	240.111	359.179	299.59	274.604	95.0975	64.6298	117.081	245.498	201.84	216.58	66.0082	168.657	121.308	334.347	236.715	278.777	208.253	116.437	171.486
OS05G0101400	174.171	234.642	221	131.204	129.655	163.402	238.608	454.4	384.308	167.694	136.233	139.877	276.171	235.321	273.662	205.03	178.697	243.161	147.381	187.14	122.816	192.307	176.405	151.34	115.156	81.8797	91.6724	243.687	210.911	207.41	129.359	200.051	129.263	323.814	313.286	403.187	120.687	125.087	139.263
OS05G0409500	106.293	78.7736	129.084	379.57	202.889	378.903	96.9127	170.22	190.637	138.555	162.384	160.235	135.024	146.821	109.966	113.029	68.1292	106.162	303.404	143.024	242.168	464.927	198.819	174.923	367.522	346.262	274.877	262.638	164.917	210.293	243.497	171.466	235.154	345.228	108.263	169.363	153.663	181.037	162.27
OS05G0506000	261.291	205.255	164.789	129.64	76.5825	173.76	174.472	183.639	146.167	214.504	192.359	138.427	137.238	150.48	105.311	149.696	231.499	147.296	284.144	390.449	255.56	292.219	344.206	329.504	158.898	100.188	206.946	121.061	132.205	165.872	136.179	259.57	179.862	203.919	254.4	210.588	246.35	215.637	261.109
OS07G0546000	202.248	329.396	327.153	289.565	279.134	281.451	161.492	234.738	246.458	203.865	168.954	137.234	145.325	121.978	133.889	161.992	158.887	116.077	137.085	228.308	143.526	235.392	226.149	155.35	156.804	157.976	133.876	415.159	325.604	228.523	76.4864	133.361	105.402	306.654	214.768	280.696	136.769	109.018	112.871
OS05G0533500	173.772	236.121	243.955	236.989	216.568	228.787	229.031	284.638	288.403	184.005	186.143	178.322	178.757	154.482	164.676	171.272	173.907	166.456	174.992	242.115	191.632	233.92	216.114	159.174	192.508	161.179	126.41	238.159	282.238	226.262	113.586	138.161	122.317	240.042	226.664	241.39	168.691	170.104	154.966
OS07G0110100	157.053	187.017	210.371	268.709	274.955	305.185	208.606	262.762	265.269	156.719	151.073	137.42	236.07	192.803	214.113	169.975	185.228	232.18	192.462	266.99	214.913	172.861	166.394	146.269	213.664	211.327	149.257	219.383	211.7	258.899	100.027	87.4992	110.304	248.533	243.254	298.751	139.22	144.304	95.742
novel.33215	119.089	141.996	162.711	273.261	246.052	237.825	143.387	259.746	246.768	211.044	272.398	222.669	230.505	180.576	185.478	119.805	113.479	143.553	183.695	214.051	197.472	262.809	320.013	212.173	133.083	136.58	129.746	149.967	150.464	157.973	195.266	209.339	181.415	263.611	233.465	238.24	212.909	237.624	171.141
OS07G0680300	148.287	176.588	213.094	250.359	283.237	262.363	211.29	241.677	303.503	243.801	196.068	193.024	159.641	152.576	168.266	168.765	161.819	189.56	137.372	158.864	132.295	223.66	215.517	222.711	131.885	144.215	139.748	318.886	240.629	248.763	142.98	134.72	126.62	303.752	212.416	271.7	156.395	164.951	138.207
novel.29682	111.981	133.665	280.753	145.949	145.787	165.505	345.748	286.294	293.685	189.125	147.51	133.899	205.729	226.633	219.835	200.481	146.101	310.991	102.146	107.341	117.199	215.068	148.682	217.005	80.6708	109.734	111.747	374.839	328.558	433.29	155.568	100.78	120.473	315.46	264.114	276.457	140.831	136.637	128.058
OS04G0297800	203.587	264.267	323.391	333.099	355.396	301.609	285.466	223.862	271.452	109.386	125.833	114.338	215.266	207.411	223.992	247.436	272.97	282.071	177.842	157.665	203.979	121.656	84.5315	121.247	131.535	182.189	202.824	309.337	296.339	283.035	0	0	0.125549	287.373	202.431	266.519	105.823	100.047	72.1333
OS01G0720700	198.867	293.653	327.525	239.261	241.908	224.352	247.312	286.705	331.96	282.207	297.067	165.101	94.0967	72.3094	76.375	97.8283	158.238	163.598	93.7261	198.714	136.167	334.401	210.65	210.331	142.125	176.497	136.362	333.397	399.041	301.314	98.237	69.3381	72.8326	218.609	193.04	167.848	119.324	133.616	120.022
OS06G0174400	178.364	198.39	227.666	247.1	247.247	253.581	216.272	176.753	199.459	218.337	213.577	226.146	149.297	156.414	162.294	161.002	179.175	181.866	164.31	161.251	177.318	203.223	197.643	215.668	183.299	212.836	197.788	220.19	227.979	239.993	211.499	186.112	181.079	182.911	186.548	168.303	184.318	189.527	175.651
OS01G0587000	172.039	160.654	196.032	258.933	283.555	286.083	158.826	195.146	226.975	228.8	210.131	177.814	162.651	163.862	183.855	167.379	172.369	199.137	162.294	159.794	170.647	252.423	198.976	240.814	160.978	179.356	149.249	252.136	233.399	245.991	168.583	171.246	176.311	215.413	188.133	199.966	158.914	178.719	176.566
OS09G0560300	205.282	208.081	275.391	179.015	191.264	205.507	247.632	298.289	340.458	176.98	126.3	124.78	218.815	206.86	218.685	226.083	228.499	250.618	90.4796	106.597	117.377	190.163	155.284	130.745	111.97	106.654	90.6447	400.634	301.389	350.44	80.922	81.8233	94.9108	373.12	281.956	311.527	116.26	107.546	99.2499
OS07G0124100	308.851	142.021	141.876	286.287	289.629	329.22	142.808	107.546	140.939	286.982	163.238	119.756	178.581	161.841	372.725	141.17	134.621	141.21	252.231	279.935	182.574	206.809	202.278	183.066	157.914	213.211	199.365	245.225	178.815	239.964	93.1748	135.265	96.0632	150.067	104.075	335.484	215.028	137.041	208.357
OS07G0498300	156.32	180.522	226.187	281.804	319.89	303.843	182.606	216.624	268.526	242.562	201.956	179.523	165.168	146.103	171.391	186.404	159.875	183.33	140.581	153.585	149.996	231.685	205.902	207.753	102.412	146.093	128.477	312.924	235.185	224.128	142.391	156.226	132.459	265.243	203.374	226.143	181.346	141.672	133.775
OS02G0287000	182.275	245.217	247.486	159.194	240.96	182.608	219.346	248.634	283.923	193.998	132.834	138.124	205.355	185.92	220.751	218.869	249.904	219.766	148.54	173.148	131.732	213.889	161.533	176.668	140.895	140.162	126.939	224.542	229.225	223.855	149.716	159.481	138.951	253.131	233.439	295.311	176.72	145.627	169.753
OS09G0402100	104.103	166.786	190.321	255.522	227.097	260.467	186.533	229.226	219.972	198.432	207.245	182.636	197.048	163.901	214.859	169.833	167.7	218.967	170.892	200.281	187.927	239.01	199.623	165.824	147.76	158.786	141.973	283.871	210.683	202.668	147.468	154.398	141.074	247.926	192.658	273.411	175.332	198.85	174.204
OS02G0104200	161.794	167.142	165.974	233.481	219.825	200.135	175.327	152.184	171.586	231.134	233.96	249.874	165.522	151.33	138.571	153.405	162.514	167.035	211.787	212.121	204.504	193.63	236.396	228.787	195.382	198.953	207.582	184.443	167.01	172.828	241.948	252.181	227.08	166.807	163.886	159.483	223.737	223.212	201.037
OS03G0807900	277.682	275.927	191.187	186.704	131.28	144.551	183.424	193.836	167.57	172.401	217.59	244.485	186.393	132.887	167.386	112.288	139.88	87.4108	281.366	297.451	246.721	211.044	348.195	172.544	342.517	238.998	227.355	106.676	153.274	137.623	116.228	257.928	178.172	127.589	234.777	174.368	157.021	196.326	147.069
OS03G0206400	78.7023	136.137	179.576	189.488	250.047	234.781	149.954	170.684	127.424	272.161	339.849	238.667	168.279	105.855	96.7869	92.586	64.6248	136.682	115.027	158.868	167.428	395.816	358.416	402.061	238.065	262.6	201.372	285.681	254.861	267.691	155.882	84.2393	129.484	135.044	147.794	149.757	194.499	262.067	164.004
OS09G0455400	119.037	207.638	207.352	274.786	320.108	274.078	155.607	247.488	293.104	208.116	224.693	165.7	210.246	155.114	170.888	137.539	151.692	168.676	113.718	178.867	152.641	260.221	265.536	214.48	123.082	114.391	107.618	301.338	224.585	243.676	109.192	139.87	95.6433	303.718	205.407	279.539	165.524	140.203	113.867
OS06G0107700	61.2479	136.535	220.325	455.402	383.063	433.349	119.45	385.701	338.921	161.987	179.864	122.386	209.669	129.237	136.061	92.4883	58.6116	124.54	99.4978	201.656	142.52	279.056	220.673	148.199	70.545	68.3153	53.1973	310.542	176.955	193.608	62.1461	74.1839	75.6877	604.988	268.951	455.376	114.406	89.4485	81.8209
OS03G0701200	92.9203	109.959	211.682	124.296	140.095	106.016	371.159	125.459	120.276	180.139	191.16	137.31	153.716	175.61	141.225	140.202	102.989	348.937	106.515	186.055	148.797	205.481	151.148	622.07	160.721	183.043	234.349	180.817	190.496	266.311	172.261	128.563	186.004	259.293	310.521	154.074	158.507	330.071	190.78
OS05G0503300	236.932	159.27	157.555	163.543	179.382	211.395	182.414	174.51	183.864	167.559	134.69	141.56	185.503	222.258	218.63	197.079	206.085	198.397	196.801	237.206	178.904	174.882	147.122	145.03	174.641	125.733	124.59	225.215	242.859	256.935	165.594	281.114	229.631	211.514	241.718	213.291	204.873	168.134	231.347
OS06G0255400	399.994	253.365	374.841	218.323	124.763	100.239	236.501	81.6267	102.966	188.58	273.386	138.404	119.09	153.337	154.898	171.152	194.543	211.101	88.835	73.1726	82.2971	219.334	121.358	204.076	127.11	180.334	224.581	517.525	354.141	312.025	94.504	129.176	80.199	228.178	269.541	267.062	101.157	159.286	164.558
OS07G0608500	171.564	241.261	207.954	154.948	181.595	158.784	234.391	291.74	282.275	174.746	116.772	123.106	200.514	188.345	223.694	206.399	227.235	256.665	167.445	180.7	163.967	221.802	173.82	184.535	153.809	141.743	133.124	176.285	212.123	204.393	146.077	186.934	165.145	230.399	244.38	249.111	161.258	171.576	174.563
OS04G0683700	401.786	553.999	277.609	116.837	99.744	73.3908	466.516	479.152	458.838	52.6123	73.4994	51.2073	219.328	153.355	247.482	258.59	391.936	118.223	181.345	175.666	174.724	67.3156	104.061	32.5592	227.887	142.725	160.789	184.557	284.015	177.304	19.2302	64.634	39.6188	264.971	233.809	298.111	53.8489	54.6785	46.4523
OS01G0283100	141.783	143.853	175.295	280.991	303.931	265.426	154.119	179.458	221.316	232.215	208.891	193.709	141.937	140.458	143.755	162.344	156.472	174.573	179.613	194.685	174.385	238.729	222.365	215.402	176.23	173.858	172.355	257.1	198.376	213.865	174.887	179.1	178.239	211.61	175.137	192.41	194.089	165.481	170.637
OS02G0515600	160.849	155.839	219.078	170.69	177.287	185.174	202.733	213.166	197.925	207.633	151.068	155.994	193.866	164.077	210.733	175.357	150.51	185.162	153.107	195.677	147.059	192.787	184.505	153.214	164.409	124.655	133.99	261.547	231.179	228.538	165.566	234.338	170.46	306.005	284.205	292.473	193.809	184.572	193.168
OS07G0574800	139.906	161.272	197.346	262.729	334.846	247.06	172.739	181.95	210.666	202.114	184.852	174.357	155.12	163.74	166.489	179.1	181.422	186.164	134.835	125.358	159.44	203.707	157.594	253.479	139.548	195.572	163.004	346.299	284.044	294.012	145.837	134.401	165.244	248.158	178.298	174.515	171.191	146.964	145.969
OS12G0555500	591.593	229.589	225.648	448.372	265.621	226.231	58.8869	57.8723	38.4977	57.6298	101.315	80.2604	221.06	184.637	683.434	105.814	42.2914	41.4566	576.464	436.535	263.144	58.6935	65.1779	88.5676	146.87	365.025	439.498	88.5727	69.0564	81.2777	23.8923	9.07935	27.791	52.6873	77.1079	474.09	166.542	173.565	121.153
OS03G0196600	113.896	114.745	150.556	193.509	207.738	269.119	178.141	283.077	348.618	185.448	351.098	126.06	142.671	143.694	164.667	74.6664	103.647	148.575	150.633	256.034	162.047	328.572	307.305	127.002	121.669	131.552	90.5312	264.918	318.605	290.618	91.7925	119.816	100.923	243.506	239.494	260.158	199.942	185.63	146.631
OS07G0194000	154.658	175.314	206.685	251.804	261.194	222.244	180.702	178.307	208.416	216.025	202.023	192.915	163.821	160.136	188.403	189.222	210.371	229.31	154.893	140.175	154.677	216.439	181.845	217.4	154.874	182.245	170.774	260.08	214.504	218.984	169.182	159.026	153.119	220.557	175.1	199.328	179.919	153.577	163.882
OS06G0484600	143.901	156.726	171.037	207.689	183.538	195.98	164.894	312.31	292.968	187.693	184.698	158.89	254.154	185.497	198.8	147.772	126.118	184.718	119.792	201.256	117.527	268.293	263.796	163.901	99.8549	86.4312	73.5907	289.77	215.683	241.18	127.427	190.376	148.435	376.793	289.778	363.078	123.942	102.333	107.138
OS01G0925800	128.503	122.407	156.539	289.208	272.977	303.686	145.136	172.912	174.644	204.03	237.467	193.494	157.517	152.779	151.924	127.95	124.738	155.335	180.596	185.898	181.803	254.928	241.504	220.369	187.206	172.89	175.945	233.484	203.573	235.833	155.403	176.813	143.125	209.193	189.921	203.695	193.358	181.076	173.591
OS11G0637501	187.373	190.645	194.861	241.329	282.036	239.826	193.858	187.197	269.559	222.094	208.042	168.901	132.219	130.887	136.188	144.483	161.857	146.166	159.571	185.337	150.778	245.927	220.302	214.83	172.583	210.739	173.002	220.084	256.274	284.842	149.419	135.202	149.687	202.372	150.564	176.765	173.764	152.593	146.043
OS04G0498200	160.649	155.949	167.115	300.993	326.66	289.317	153.094	181.71	196.17	223.229	213.169	164.495	151.22	145.341	161.731	169.972	153.338	190.624	170.839	168.23	166.672	245.212	235.371	218.866	146.093	168.581	152.275	257.865	181.515	231.197	128.652	159.489	145.436	221.534	163.034	210.212	166.096	166.466	158.645
OS05G0490100	112.847	199.499	213.449	254.842	352.418	307.239	157.863	363.153	380.821	211.673	146.027	106.481	181.966	150.115	179.252	163.9	128.928	181.422	92.7245	154.899	91.8428	291.794	178.445	174.594	69.5174	90.0738	65.473	313.347	232.597	233.038	94.5285	85.3524	84.4407	379.501	238.393	352.951	130.947	98.928	110.768
OS06G0106100	127.522	179.082	227.82	309.019	318.104	300.735	159.696	275.611	280.695	212.356	203.539	157.132	169.305	153.709	173.775	144.255	128.454	200.62	121.44	158.901	148.854	246.14	195.78	185.302	100.402	130.572	112.054	303.679	247.997	236.699	108.029	98.2165	101.05	279.657	216.013	270.293	129.096	124.876	115.483
OS03G0286300	157.742	139.195	133.995	289.85	340.177	266.715	113.938	151.673	188.58	204.671	396.092	154.65	139.791	109.758	139.083	128.47	137.873	133.846	159.056	178.976	171.878	367.939	335.322	254.466	151.261	189.264	158.411	236.593	191.498	216.365	137.915	140.341	127.344	191.407	129.839	167.802	182.415	173.501	149.706
OS04G0663800	134.709	160.512	197.318	298.715	305.256	312.835	155.439	204.214	238.845	215.41	241.542	180.656	191.694	159.831	154.759	159.604	152.813	172.937	139.122	166.733	172.207	197.867	224.624	176.313	129.843	161.243	117.956	282.933	213.253	233.052	132.755	112.982	111.678	228.479	204.128	227.383	178.159	149.847	124.939
novel.36663	233.006	140.793	72.6235	63.709	54.7484	55.3144	104.048	63.807	39.8123	103.283	132.461	251.831	114.221	147.934	116.777	118.446	157.456	79.7473	508.608	354.047	375.537	80.7838	252.243	136.951	469.367	270.666	424.675	13.6338	48.4993	45.6408	291.505	540.74	364.402	28.2553	106.823	47.8147	240.317	335.15	328.465
OS02G0784900	114.265	167.561	178.687	153.466	151.955	190.565	206.915	335.463	318.848	203.824	157.385	171.759	258.277	204.48	214.499	189.371	148.769	190.701	135.505	245.5	160.558	177.633	186.675	135.157	149.843	117.038	97.6308	198.173	148.753	162.802	150.066	198.417	138.084	296.503	254.803	316.059	152.467	176.695	153.908
novel.5410	147.722	187.418	163.995	391.61	331.216	427.861	89.4277	159.601	198.029	225.904	366.688	220.634	134.8	92.5247	107.713	83.1254	69.6378	96.7331	167.909	221.938	178.385	320.437	372.449	196.475	146.563	129.586	120.608	219.884	171.341	180.098	110.431	168.467	112.155	223.982	153.197	182.56	179.391	147.44	100.627
OS03G0815100	146.836	91.4042	67.1181	127.546	93.497	53.1833	103.145	50.7434	57.699	115.637	1973.9	72.9702	96.9587	28.4204	43.0538	49.5544	45.7376	24.9806	113.878	130.473	82.175	762.584	714.456	410.315	129.262	216.402	187.056	117.274	48.4307	109.631	83.8449	75.4992	38.5996	53.1708	80.3106	94.6196	115.981	363.341	119.851
OS02G0232400	238.49	192.166	195.223	172.305	173.369	173.661	214.726	215.827	226.879	161.092	179.281	161.857	194.477	198.614	182.81	194.804	225.215	219.451	164.459	144.083	143.875	147.435	180.486	176.78	148.3	143.554	174.964	201.666	192.911	218.421	164.642	205.989	174.738	239.181	220.087	235.19	163.451	160.944	153.175
OS01G0811100	170.024	156.82	180.213	222.932	234.767	220.434	172.55	185.487	192.704	190.908	174.912	177.713	173.378	179.465	181.08	187.788	207.867	212.484	179.073	164.3	163.676	200.277	202.168	190.908	168.333	154.215	149.947	203.553	195.745	207.802	175.244	204.576	188.341	187.492	185.766	184.457	188.606	181.717	175.519
OS03G0125300	188.327	259.813	235.791	136.411	181.499	176.441	241.772	255.007	276.297	209.955	160.842	139.171	184.13	186.854	202.122	188.815	219.448	181.894	123.831	144.288	124.393	183.683	158.835	178.537	124.371	137.148	118.154	243.722	235.529	223.252	181.349	163.125	154.518	209.498	218.415	231.666	163.141	149.402	180.288
OS01G0508500	77.2792	92.4126	125.994	511.784	397.77	313.894	59.385	48.7727	47.9464	265.474	416.134	277.165	76.2833	90.3043	85.5478	67.0235	19.2309	38.4816	160.394	157.665	188.178	604.942	526.795	470.86	163.238	140.142	175.875	102.361	80.6915	97.9745	154.563	145.832	147.85	132.156	72.4222	116.912	216.571	250.283	151.73
OS03G0108600	202.365	174.741	126.004	73.0527	85.8262	77.2333	183.669	188.17	143.221	142.192	131.737	194.543	267.633	288.594	254.623	220.163	240.062	186.04	242.93	269.759	197.48	115.428	189.905	150.836	225.954	163.915	163.675	51.3467	85.5349	86.5289	274.6	373.63	263.202	118.522	227.496	168.337	223.7	245.117	247.833
OS10G0573000	157.723	177.839	156.127	229.024	185.984	175.306	155.28	214.835	190.628	140.562	179.666	187.325	210.131	177.718	185.294	159.19	162.556	149.428	248.408	274.94	215.532	196.026	252.348	164.91	206.634	155.237	137.22	129.651	133.569	137.288	158.487	271.242	192.437	209.253	213.717	219.522	179.81	199.343	172.149
OS02G0604100	187.291	238.553	247.034	186.875	216.594	176.711	210.109	276.91	264.272	183.144	139.309	144.251	197.099	181.388	216.136	187.385	189.187	193.632	131.565	162.013	146.542	199.791	185.008	163.127	116.5	127.897	106.042	241.184	208.292	205.421	169.635	184.002	137.778	219.147	220.964	264.935	157.723	131.639	139.66
OS02G0541700	154.576	178.827	190.954	222.428	275.534	265.887	164.105	263.014	283.981	180.31	153.715	132.967	211.102	192.597	190.087	200.887	157.469	224.934	123.753	159.36	131.614	192.706	142.886	147.711	120.471	138.658	105.175	312.697	256.001	250.911	82.7128	83.6703	90.3497	351.199	242.269	313.939	130.217	112.169	106.726
OS03G0607700	162.112	200.12	277.978	167.277	171.937	185.857	235.888	232.286	224.172	184.266	140.143	121.651	194.667	200.37	213.381	167.418	214.357	295.73	130.138	142.939	132.655	214.056	160.4	129.197	110.603	117.937	111.627	289.093	302.316	227.239	133.727	115.277	110.675	268.864	258.905	245.111	140.709	135.207	158.515
OS03G0131500	174.893	193.175	175.947	162.143	167.425	173.502	158.276	248.354	227.023	180.87	194.512	197.427	230.975	183.54	204.235	148.385	132.254	164.756	167	247.205	158.108	206.812	238.017	166.087	166.184	134.076	113.978	171.309	156.863	167.864	140.785	212.111	148.981	242.712	248.673	262.757	201.455	184.001	165.628
OS07G0517100	145.051	165.399	256.282	178.001	154.137	188.963	204.214	220.982	177.397	244.226	225.989	225.677	132.284	144.354	127.37	120.071	83.6241	199.94	126.121	186.767	145.612	244.013	202.53	231.966	174.973	172.289	161.878	329.473	242.031	256.442	152.681	157.087	150.122	241.382	202.346	209.013	152.747	133.883	141.832
OS03G0651000	130.85	169.982	193.94	145.138	160.873	181.326	216.202	363.605	313.25	189.949	125.278	131.423	286.689	210.163	250.703	201.442	185.071	205.235	133.26	199.481	133.349	141.044	151.845	138.241	131.878	111.868	83.8266	197.46	159.585	184.145	124.909	141.587	129.597	305.466	274.396	328.467	165.677	138.201	146.021
novel.7905	207.887	235.177	174.285	113.684	121.823	118.231	216.862	277.198	218.272	163.047	102.111	110.715	217.732	224.749	253.978	223.259	246.788	193.933	143.348	176.327	141.265	203.742	168.296	154.658	140.739	127.721	120.375	130.237	199.776	199.389	175.733	243.288	163.566	231.657	281.982	232.74	180.514	155.27	179.711
OS01G0270100	164.72	187.933	192.589	214.351	245.462	216.451	164.312	182.254	195.797	193.137	182.891	168.854	169.475	159.624	167.65	193.914	195.601	215.489	143.118	146.173	136.14	232.212	208.094	197.7	141.608	139.702	137.398	230.8	212.907	195.401	156.576	186.506	158.121	219.124	166.791	197.096	195.612	183.231	164.578
OS10G0206500	121.884	182.02	188.119	338.897	331.142	270.228	150.365	158.14	211.361	249.891	236.846	202.595	91.5064	93.2587	93.4702	124.242	142.778	160.577	164.852	149.491	180.635	298.686	271.03	233.076	152.062	161.703	162.372	252.67	259.488	210.796	156.648	144.781	128.79	150.761	104.894	143.942	160.23	147.455	160.026
OS04G0146800	285.453	413.643	387.133	0	1.16117	0	348.298	615.505	532.215	0	0	0	419.918	313.773	364.229	314.424	307.041	369.778	0	0	0	0	0.759512	0	0	0	0	379.057	372.194	368.518	0	0	0	464.043	413.621	468.16	0	0	0
OS03G0628900	158.254	232.549	195.688	233.524	257.146	215.578	171.75	176.04	189.142	194.208	200.482	199.291	163.392	159.33	165.633	174.622	171.143	190.171	174.529	192.9	156.54	198.519	207.554	178.602	163.36	165.367	151.007	199.764	188.754	186.141	157.426	202.013	160.097	174.151	155.343	167.324	190.56	168.703	146.494
novel.38229	202.737	258.436	212.58	113.613	156.049	133.594	242.537	307.129	274.399	152.105	94.1601	85.9678	253.052	243.493	289.408	242.653	273.55	224.672	121.587	133.396	101.098	170.9	110.37	133.574	89.2115	104.961	81.9969	201.422	252.641	247.66	120.986	127.13	112.711	256.594	289.658	294.387	138.511	134.949	141.484
OS02G0823600	163.61	148.137	154.797	229.827	227.007	199.177	183.862	178.148	219.534	216.089	188.933	188.526	154.873	155.416	142.87	177.201	176.642	228.801	181.393	179.043	184.941	197.163	221.891	198.553	169.085	168.092	165.03	184.542	175.112	192.577	161.8	226.762	169.756	178.962	159.378	154.512	189.614	158.492	173.271
OS06G0149500	136.743	153.515	185.109	259.552	251.132	254.376	195.54	234.773	255.199	187.378	170.617	168.92	182.195	152.828	182.537	147.851	160.395	178.223	152.765	162.88	177.626	192.76	170.108	146.483	171.636	159.887	149.898	244.895	222.105	228.348	129.902	118.33	133.217	238.97	190.168	225.903	149.254	155.448	145.134
OS02G0817600	177.924	199.244	253.037	194.141	181.936	161.952	176.828	158.217	139.307	198.153	184.846	267.247	184.977	206.138	166.29	166.016	181.612	191.882	132.979	171.976	152.116	165.6	191.565	183.458	184.054	186.934	180.463	180.157	186.802	195.435	214.167	194.474	163.424	167.715	184.031	180.558	181.837	168.512	142.423
novel.19670	268.017	175.094	98.5611	51.7088	52.1093	50.7559	130.258	98.7274	69.8258	99.1525	115.188	209.079	213.908	247.964	217.866	188.464	242.287	127.99	332.618	310.353	231.55	77.4905	207.605	126.628	312.751	193.132	227.305	20.2883	56.4708	61.8416	270.659	483.856	372.867	61.5646	192.208	96.1389	239.593	280.729	282.219
OS05G0388600	163.836	213.986	215.607	253.718	242.716	209.621	162.318	173.432	199.686	180.127	182.574	162.479	130.139	138.694	158.725	180.739	213.267	200.5	173.737	164.487	152.379	217.028	195.829	179.617	150.42	142.364	162.654	248.831	273.454	238.302	142.988	186.059	136.071	167.985	169.293	209.695	142.459	132.052	125.603
OS03G0805200	161.608	127.887	114.652	189.232	186.808	191.506	131.602	145.729	149.418	167.292	182.86	213.383	184.305	184.978	169.607	155.966	157.478	132.747	231.987	213.3	222.318	182.666	206.854	186.251	242.302	186.29	191.629	120.684	107.152	131.186	200.144	292.767	234.63	162.657	173.741	160.574	242.707	237.962	213.19
OS12G0571200	102.76	153.187	156.051	214.591	282.898	277.383	199.168	316.837	354.692	178.512	132.484	104.155	180.617	152.245	191.774	150.474	145.184	153.634	123.462	149.302	122.817	248.371	168.15	151.393	92.1818	111.019	84.8512	311.634	260.427	289.869	112.666	121.778	119.16	253.266	208.237	299.638	146.563	131.264	133.917
OS03G0189100	161.167	169.594	165.11	197.389	201.217	163.874	174.238	142.665	162.741	208.636	557.185	169.737	141.5	123.066	145.35	146.634	138.712	159.84	138.871	156.18	158.524	284.086	271.571	216.312	145.239	169.517	168.156	255.738	163.757	174.137	135.693	153.434	124.157	166.176	154.6	140.484	174.061	220.392	184.731
OS11G0429900	197.928	298.879	414.894	0.502718	0.516075	0.484568	403.024	437.87	375.872	159.395	101.2	96.9388	292.93	257.866	300.272	226.414	249.029	387.928	0	0	0.226555	120.356	83.7152	151.92	0	0	0	279.24	275.813	258.467	110.339	82.0168	86.0409	353.872	331.248	386.29	108.015	112.977	127.879
OS03G0850700	76.0624	106.806	149.255	309.282	338.261	272.912	115.958	112.425	126.568	231.927	223.118	248.356	101.164	98.698	102.488	100.952	106.433	115.072	261.604	209.341	267.716	232.216	237.852	186.575	231.242	221.926	204.21	142.851	177.908	128.552	218.77	187.315	223.031	100.461	99.1256	99.2157	204.473	256.964	240.555
OS05G0517800	113.753	165.35	169.51	251.171	285.387	258.61	193.975	219.861	248.818	201.93	203.585	161.287	172.997	137.698	172.328	148.103	148.529	181.695	136.392	166.137	159.242	233.256	234.2	176.35	173.199	135.138	118.422	237.001	182.403	184.452	121.8	160.824	129.217	225.183	149.458	218.56	181.734	154.995	153.55
OS03G0297600	152.092	177.377	238.975	151.216	76.1204	143.549	177.347	189.147	155.396	191.599	330.358	254.837	131.696	146.443	104.797	130.302	128.452	167.462	117.638	72.3134	180.225	552.65	229.928	160.008	218.636	206.141	227.418	251.312	294.256	272.556	133.751	92.8195	128.939	147.165	160.511	167.617	95.3727	158.639	143.041
OS12G0514600	169.376	175.584	183.778	273.935	265.199	247.734	168.392	141.549	174.478	176.363	200.943	225.898	134.951	145.949	142.161	171.356	157.278	172.503	158.199	150.328	169.091	186.818	199.209	195.413	155.968	162.062	148.842	239.792	196.843	206.517	168.536	154.381	147.627	223.214	158.997	168.73	198.672	173.199	162.094
OS05G0151400	194.114	160.554	137.115	89.1093	88.0106	107.186	171.645	228.769	180.938	141.453	139.408	166.896	221.021	241.47	226.661	192.772	221.398	156.093	188.855	244.234	181.163	137.224	173.854	141.658	201.939	141.161	157.157	101.735	106.027	109.526	239.328	319.148	258.152	181.463	231.058	220.594	202.523	209.124	238.482
EPlOSAG00000010167	21.8379	16.3819	10.9825	339.334	408.732	440.472	63.3268	39.9679	43.7437	231.603	220.609	284.596	6.23254	0	3.25205	12.704	11.3195	0	294.427	265.694	246.719	191.393	227.854	209.83	272.848	305.626	260.723	246.828	307.599	258.467	187.542	334.902	334.103	27.7633	35.5378	52.1292	305.273	149.222	372.619
OS06G0175500	172.389	175.551	169.238	263.965	250.698	232.703	134.436	143.556	168.7	222.14	235.257	194.909	116.773	107.93	125.711	128.93	139.34	127.427	187.107	146.861	171.069	238.382	221.837	213.395	198.349	214.078	199.519	254.629	233.713	216.787	171.481	175.433	170.153	168.776	113.968	142.841	159.9	162.398	171.017
OS06G0662000	188.348	157.113	171.874	229.427	247.234	240.184	146.284	146.404	191.315	194.09	186.077	166.324	148.781	161.871	163.539	167.515	180.561	164.918	160.713	137.079	153.615	195.56	178.666	190.893	153.875	164.11	156.85	250.333	206.462	228.83	168.246	197.223	203.385	199.266	159.39	173.66	163.713	157.338	183.036
OS06G0165800	175.042	129.239	166.244	242.227	262.756	220.024	149.27	122.096	130.481	211.732	176.181	203.349	123.565	141.641	178.621	144.782	154.851	139.598	236.621	184.393	260.689	218.013	191.866	237.233	175.84	207.505	189.979	127.27	182.239	182.566	191.161	181.198	183.065	119.529	124.687	128.891	189.312	222.197	222.85
OS08G0430700	139.24	153.984	163.391	153.478	178.494	180.564	204.715	252.884	229.13	187.218	146.203	146.404	174.157	168.822	160.327	166.122	150.461	182.714	142.534	177.081	149.611	209.743	180.373	179.293	153.295	152.935	137.934	211.942	203.867	198.585	168.085	187.16	172.107	269.207	211.46	223.716	161.752	171.862	191.092
OS02G0782700	168.864	189.727	175.173	159.403	190.862	164.822	149.415	134.156	152.947	181.351	219.443	211.741	137.038	143.728	146.759	160.477	178.826	150.034	207.813	185.438	189.975	164.206	219.129	188.392	247.875	205.563	216.06	178.644	164.33	160.004	179.314	244.518	212.716	142.274	149.613	130.744	190.043	213.96	186.235
OS08G0428800	115.808	179.129	233.609	133.45	141.945	147.463	255.675	250.565	232.618	162.63	123.706	128.716	222.974	193.317	222.112	170.827	176.933	253.197	140.457	170.108	173.563	175.599	142.59	172.128	152.042	149.681	110.343	169.325	249.414	198.38	137.402	99.4549	133.945	216.62	240.683	223.057	161.542	210.941	185.018
OS01G0108600	126.446	192.046	155.905	145.036	199.169	185.18	129.163	130.469	156.009	226.116	498.917	164.141	189.853	105.726	97.6979	115.882	117.549	98.615	100.211	152.52	141.76	261.417	443.088	281.02	145.725	216.705	184.128	254.606	204.564	164.705	85.1388	100.944	96.6869	131.966	137.678	137.964	181.435	382.071	114.988
OS03G0774200	154.212	149.175	172.317	241.069	238.653	234.157	148.264	190.592	201.15	199.264	193.803	176.021	166.039	164.11	175.277	149.463	143.226	164.196	167.485	189.138	169.973	227.005	177.31	194.394	156.686	148.532	142.988	189.225	174.945	188.23	140.139	179.977	166.208	209.491	194.58	200.07	162.632	159.963	147.308
OS06G0116800	182.053	224.356	185.022	199.688	194.581	176.695	169.36	171.151	175.13	149.908	197.539	203.298	177.761	173.543	166.965	168.208	171.122	154.303	178.678	205.825	175.608	152.598	201.419	158.908	206.183	170.988	173.868	158.316	160.783	141.249	163.46	219.344	156.012	183.432	204.374	209.087	173.905	166.944	139.556
OS06G0166400	121.194	104.042	143.002	118.149	159.222	158.875	244.801	238.376	174.322	227.713	188.642	141.386	182.009	193.689	192.211	106.623	175.165	256.065	113.101	112.64	120.404	283.788	144.629	308.047	168.443	295.289	257.029	167.072	254.857	281.228	129.182	64.6341	94.6243	137.668	194.344	210.288	142.369	179.191	156.78
OS04G0643100	135.393	136.93	165.58	184.73	217.242	218.268	182.973	165.754	180.335	204.099	166.236	178.724	154.264	160.448	154.926	159.159	174.085	191.834	163.47	160.385	183.073	182.223	143.56	187.974	196.479	212.48	175.619	193.798	241.102	219.379	164.638	122.184	177.339	188.692	166.802	146.333	168.044	197.094	216.617
OS02G0734600	130.025	97.878	116.545	119.435	117.014	159.702	150.023	216.927	190.072	171.556	206.195	156.718	398.12	285.029	389.052	112.806	109.959	146.789	157.897	192.232	128.562	143.795	155.69	164.118	155.042	131.532	130.254	105.25	84.6925	146.639	182.845	229.937	189.891	246.935	282.536	250.763	189.627	185.962	209.844
OS08G0431500	139.947	159.308	201.34	195.665	201.578	185.586	200.79	256.659	287.85	160.113	133.872	125.789	182.162	190.844	209.833	181.311	163.03	221.738	106.329	136.134	110.889	171.727	137.685	149.48	115.708	122.766	95.4977	306.803	256.598	246.622	112.885	115.763	122.082	312.578	235.369	297.237	136.142	130.884	121.183
OS11G0591100	157.901	162.017	169.536	199.638	256.055	216.273	146.673	138.152	171.646	225.193	203.643	160.772	160.255	154.77	161.387	173.408	182.657	182.078	145.464	135.833	133.335	187.581	191.165	226.086	157.487	196.903	162.624	234.267	236.949	223.922	146.827	150.185	173.018	190.952	168.799	156.568	168.2	163.527	147.007
EPlOSAG00000003374	131.028	167.095	150.094	144.783	116.117	183.167	172.39	171.862	167.684	165.925	154.427	200.617	146.465	134.818	169.107	160.07	135.834	97.5238	281.243	280.293	334.396	134.382	246.082	145.527	346.744	207.489	181.134	35.2611	119.963	165.581	175.244	215.294	309.123	95.1884	134.254	100.248	192.648	222.098	219.365
EPlOSAG00000015357	310.606	254.329	234.751	30.5401	23.5137	36.7969	231.539	404.675	449.056	104.999	117.002	169.27	520.612	379.175	356.709	321.57	362.931	197.486	51.9092	78.8324	68.8162	34.359	56.3938	22.8444	43.1653	23.6579	41.6814	162.281	218.01	190.822	10.3763	69.2016	52.6914	441.734	346.494	365.405	45.0129	29.2805	25.3546
OS01G0853800	117.248	156.938	190.041	257.657	265.645	256.211	155.844	186.537	197.891	202.94	190.441	194.54	152.459	138.512	137.133	110.054	102.995	163.033	150.583	169.379	176.22	233.568	241.045	191.068	135.441	131.781	129.437	221.264	162.955	190.305	156.832	160.614	136.654	235.12	191.08	210.627	162.837	158.696	147.384
OS03G0263800	144.21	168.388	184.608	245.652	223.291	215.707	158.046	169.974	173.256	200.466	175.349	187.237	144.707	147.708	141.855	154.18	146.748	169.395	158.815	179.505	156.548	229.994	212.569	216.604	160.285	161.426	151.891	217.419	179.547	193.304	158.269	177.214	150.898	196.34	161.621	172.892	171.38	158.229	152.799
OS05G0564800	152.487	167.799	199.658	284.567	302.978	244.513	178.284	190.33	210.603	189.771	166.503	143.156	147.839	133.248	149.897	150.672	133.743	204.459	125.362	129.857	133.556	243.315	177.703	189.141	121.045	159.977	127.98	280.243	239.62	258.36	132.595	101.02	124.566	221.657	139.077	180.147	150.193	143.119	131.22
OS02G0586400	154.046	167.202	193.945	252.245	247.423	202.403	157.632	144.468	164.571	201.128	216.64	184.754	135.381	146.322	146.184	172.925	168.37	190.092	160.551	140.904	162.877	181.267	194.649	211.403	137.023	161.232	171.032	215.985	184.06	202.168	171.255	183.706	162.233	166.129	149.643	131.873	185.423	172.539	143.265
OS03G0686500	156.795	172.264	259.015	110.838	115.496	120.852	309.529	302.789	264.831	165.54	112.737	113.679	164.995	209.02	186.404	157.148	196.644	307.757	86.5852	148.436	123.319	223.974	110.917	213.779	166.504	159.535	144.441	169.385	289.425	251.486	133.14	72.5548	105.609	160.474	233.198	227.733	113.516	114.448	155.779
OS01G0265800	182.518	187.48	181.507	177.5	194.267	196.084	158.183	165.345	161.406	181.738	175.576	185.494	153.441	145.79	160.961	170.236	180.003	160.157	191.819	197.123	173.065	180.075	182.504	161.43	230.62	196.818	192.176	158.111	171.365	159.589	156.817	166.805	159.532	154.354	159.076	174.007	176.101	187	182.489
OS08G0117400	105.313	136.637	163.499	278.961	259.433	232.971	140.19	159.262	182.68	213.332	220.636	179.955	137.37	125.86	143.733	127.919	133.773	177.428	165.039	141.407	185.087	263.594	195.244	219.856	154.96	194.346	165.233	242.08	239.431	214.568	140.877	99.5037	122.611	164.484	136.96	163.507	126.352	194.038	178.479
OS12G0570700	171.553	108.809	149.582	88.3627	110.776	133.058	101.006	65.4674	98.0952	139.066	131.326	128.698	33.3753	71.6461	49.4637	91.9262	100.093	107.374	254.108	96.9638	193.97	229.06	164.875	193.72	543.819	254.623	461.398	301.194	164.442	195.547	324.294	216.832	332.167	163.843	62.5466	112.96	196.857	218.316	265.311
OS01G0970400	146.95	169.84	168.802	223.432	233.983	236.774	155.233	193.403	202.812	183.231	158.949	173.411	181.027	166.209	177.891	159.922	162.24	188.272	157.172	158.689	144.306	208.95	193.35	174.646	142.68	146.987	129.916	190.522	186.057	197.784	123.437	159.174	135.583	226.227	185.535	186.54	162.298	165.086	152.26
OS03G0146400	157.784	151.963	148.593	201.815	204.906	180.722	156.114	170.974	177.237	166.913	233.375	224.378	166.675	157.392	160.711	105.682	126.519	125.424	206.76	182.389	196.7	154.075	238.888	163.504	190.346	159.277	206.619	101.979	118.125	122.97	189.444	258.159	206.787	154.148	178.062	168.647	195.137	231.699	165.441
OS01G0254200	131.527	179.284	185.384	268.934	278.681	248.06	139.319	196.322	236.799	213.213	217.08	167.212	145.842	132.25	164.944	159.359	145.795	173.202	151.344	150.19	130.985	222.83	207.073	195.48	112.095	154.776	139.199	233.877	159.213	165.096	136.752	143.803	132.392	211.953	140.888	208.517	164.788	132.426	125.729
OS02G0770000	145.184	165.031	166.122	237.249	230.673	218.569	144.924	179.352	200.89	179.52	177.176	170.428	147.538	138.055	151.015	164.49	176.926	207.177	149.447	166.203	150.098	204.909	231.913	174.394	159.066	131.194	135.747	213.991	180.527	199.145	147.109	173.166	154.916	216.974	164.45	192.477	151.379	153.801	148.179
OS05G0103300	114.78	175.873	217.195	178.375	158.063	149.533	180.267	212.747	230.083	187.331	123.844	137.352	185.887	183.437	183.337	206.539	174.799	280.117	101.014	116.983	107.357	186.952	133.233	199.27	117.526	107.302	118.42	255.842	227.528	204.598	147.859	137.8	138.739	304.835	234.524	321.071	123.698	102.054	127.925
OS05G0475700	98.5431	76.2794	66.8929	173.094	129.264	161.83	169.301	227.164	222	134.632	154.398	209.968	195.277	188.35	219.16	114.801	133.142	89.973	242.128	251.682	235.74	132.792	180.049	135.445	217.976	133.998	133.261	78.1531	93.3888	93.3015	226.285	375.101	271.312	151.027	171.449	174.213	204.129	301.269	224.474
OS09G0417600	74.82	42.542	19.1533	132.182	93.4782	98.4304	15.1823	6.25805	12.2507	380.328	1171.43	170.156	126.269	61.9062	123.449	24.258	7.34886	2.11049	131.823	141.274	112.987	635.122	853.224	270.126	77.064	87.6984	114.976	31.0943	16.4459	48.4284	96.8649	107.538	79.4172	59.9808	45.3899	186.062	230.448	714.991	186.484
OS01G0978400	115.989	132.505	202.227	82.9651	94.9886	93.1979	242.043	290.953	257.66	131.54	113.263	118.142	221.555	225.855	199.225	187.063	188.318	297.601	84.6198	110.835	108.138	202.867	117.98	164.868	73.4076	77.5739	68.866	273.866	293.755	252.604	229.32	152.656	237.206	294.375	277.649	256.895	75.7324	108.131	131.473
OS07G0173200	160.773	166.212	204.81	136.308	123.779	127.426	219.651	199.958	163.172	178.682	135.51	183.414	169.087	182	159.493	175.377	175.43	224.469	169.793	160.998	175.027	171.396	158.3	202.866	199.793	181.096	195.061	129.763	159.877	160.129	189.476	160.329	175.257	161.068	197.653	176.788	159.046	220.264	191.745
OS06G0602600	129.148	197.09	178.372	213.491	227.331	209.617	159.821	218.169	245.991	180.587	181.268	152.29	165.995	142.527	169.415	181.51	176.865	189.119	133.783	164.297	136.251	194.835	192.992	156.47	117.242	124.087	113.815	238.394	186.387	189.675	144.395	167.762	133.609	233.935	170.119	214.774	154.834	139.339	141.353
OS06G0157800	172.865	174.614	173.871	207.442	212.59	250.198	163.786	257.175	249.701	161.199	130.17	111.342	181.712	161.262	182.747	145.567	131.299	153.377	145.341	181.006	151.975	199.791	161.197	119.892	157.932	176.902	129.272	258.017	195.756	204.788	95.9016	127.489	109.88	267.64	201.467	247.021	156.562	133.815	122.703
OS01G0857700	160.53	146.113	190.973	194.012	188.453	204.805	146.075	174.694	229.618	195.048	189.943	179.916	172.334	146.378	165.801	162.3	169.551	183.234	135.284	155.765	139.291	198.703	190.469	173.147	157.679	145.275	128.884	227.134	193.393	217.843	139.108	159.677	146.451	215.581	183.8	202.069	149.002	152.708	145.385
OS03G0343400	143.943	182.429	167.044	171.567	182.675	200.698	161.061	277.457	253.385	159.08	118.089	124.499	210.161	162.07	170.83	150.466	125.561	148.919	164.33	270.045	164.731	208.903	184.744	123.664	159.104	114.231	87.109	156.752	170.071	157.988	95.0929	157.78	121.682	278.664	257.531	329.496	150.265	150.749	137.479
OS03G0262400	121.009	132.454	139.857	255.968	277.443	240.858	121.645	155.966	168.055	219.024	227.527	194.344	150.412	140.473	160.961	127.095	132.78	149.107	159.528	164.327	172.973	262.543	212.4	235.423	159.795	164.698	147.719	166.911	151.346	160.194	158.466	159.146	155.46	156.164	150.391	152.725	182.241	183.335	176.862
OS10G0111800	308.89	297.655	423.336	0.677728	0.347868	0	403.939	550.193	496.348	0	0	0	457.69	381.054	414.548	329.973	243.102	382.98	0	0.218675	0	0.30499	0	0	0	0	0	0.240083	0	0.302471	0	0	0	830.852	558.945	664.025	0	0	0
OS03G0722200	171.492	239.947	305.895	1.19765	2.45895	2.69363	356.058	432.711	378.898	145.184	131.809	132.349	290.913	236.498	245.338	197.061	193.264	312.937	0.775487	2.3186	1.79912	162.767	136.712	123.33	1.25389	0.74221	1.69511	331.209	268.968	295.052	93.59	65.734	91.4695	385.303	335.867	358.771	93.0987	112.376	102.081
OS11G0177200	129.316	113.569	149.487	296.908	265.622	256.583	119.416	133.196	142.479	239.999	234.368	249.778	102.57	113.577	114.063	120.216	93.1432	105.66	197.975	194.603	193.996	175.918	180.616	120.792	204.636	161.793	175.018	253.88	141.425	175.712	132.184	204.222	167.97	213.766	154.336	163.743	211.566	156.341	168.142
OS01G0661601	130.995	123.363	168.023	170.787	139.463	195.592	169.859	253.163	202.754	160.634	139.993	169.329	183.577	165.994	132.987	70.3575	79.8458	171.979	175.723	222.234	213.312	287.633	188.815	221.79	203.326	174.797	155.656	149.877	201.728	228.283	119.277	110.918	101.941	183.362	249.173	232.399	142.671	177.802	156.827
OS03G0135300	169.895	254.118	240.286	62.5067	75.084	71.5	325.911	458.001	403.724	58.4568	45.3464	55.7632	330.484	299.384	348.984	277.756	266.531	300.584	59.9545	76.1544	56.4556	49.7221	62.6961	60.5303	52.7882	53.3635	38.5447	214.997	249.331	195.162	59.7463	72.6789	56.9201	338.54	379.146	430.085	55.7273	54.9056	62.0139
OS06G0360300	124.388	190.749	206.363	309.101	234.738	258.037	178.972	258.082	297.603	200.76	235.778	182.262	174.041	138.792	142.616	107.329	114.979	160.901	141.671	180.92	161.05	290.559	317.739	190.457	129.761	114.057	116.453	0.759877	0.437497	0.574403	106.405	145.816	111.323	330.945	230.824	283.075	132.505	122.901	93.4583
OS06G0216700	159.566	333.914	394.674	244.034	227.556	210.623	216.961	143.378	224.571	151.173	58.9253	112.81	91.4472	117.186	79.9729	140.907	110.843	188.523	112.801	123.43	111.011	125.951	92.8103	114.758	115.108	105.383	94.1039	621.291	469.846	300.246	74.2416	58.9134	85.6916	288.33	157.918	184.514	90.3546	76.5418	99.9902
OS09G0130800	115.377	155.361	189.003	231.31	188.299	197.877	187.894	275.071	295.027	172.882	189.478	157.746	194.47	150.546	159.414	126.545	112.46	166.869	126.499	157.492	134.557	220.984	213.321	159.378	105.197	94.2214	81.4432	226.793	215.437	186.175	87.1346	110.631	90.8554	299.89	241.38	299.692	128.151	134.104	120.399
novel.17906	316.173	270.907	196.841	48.6035	55.3794	51.6216	303.259	152.057	97.5309	143.956	68.5276	143.302	151.496	190.995	174.487	212.939	212.471	151.482	179.968	331.306	187.679	81.7433	131.419	135.093	347.144	177.655	179.896	46.8986	94.9667	103.051	145.036	216.131	193.882	120.737	247.343	127.843	208.102	209.983	285.075
OS09G0501850	139.307	145.518	172.243	245.044	272.703	215.991	154.851	183.9	239.652	189.703	156.59	152.988	146.124	155.901	170.415	175.36	205.71	205.406	141.467	125.479	124.439	201.356	184.198	165.723	120.783	133.268	123.427	241.982	178.635	212.92	127.463	145.501	119.974	214.491	154.558	215.255	155.548	139.16	129.144
OS01G0921600	136.527	150.537	165.181	172.978	191.095	204.185	161.133	202.253	218.601	198.238	172.631	167.732	162.836	149.509	158.728	177.02	179.449	173.177	139.757	158.94	139.289	180.186	172.162	166.499	142.445	138.623	123.168	187.875	179.684	183.4	176.015	169.45	172.248	210.325	189.663	195.525	177.733	164.16	160.52
OS02G0133800	151.774	159.56	151.375	187.991	201.811	183.821	163.067	153.277	152.921	171.456	173.651	173.673	145.842	159.053	152.684	165.914	175.169	182.695	192.805	188.76	179.432	178.972	197.625	163.126	204.351	167.954	179.899	152.584	171.179	168.811	150.802	178.557	172.047	164.597	153.997	145.761	175.458	184.793	179.248
OS04G0385900	159.608	182.384	246.259	168.651	164.533	167.945	176.953	119.63	132.731	216.959	344.648	227.607	105.968	129.161	104.965	138.771	141.287	170.728	136.955	107.572	136.909	288.757	177.929	171.685	156.809	180.655	175.3	365.785	247.162	211.851	129.401	99.1231	105.985	151.268	139.39	138.336	150.901	140.065	144.837
OS02G0614200	87.782	123.599	134.567	246.505	258.18	277.006	114.522	307.891	298.412	200.016	198.44	169.728	208.898	147.879	191.759	139.481	110.072	130.48	131.075	222.905	144.417	232.255	206.797	133.507	109.766	100.36	73.4378	200.955	176.498	166.834	81.4201	100.164	75.1542	280.915	197.432	285.12	144.103	127.084	115.848
OS02G0300700	178.16	97.3722	107.139	170.204	104.956	210.651	92.7123	85.6578	113.765	105.867	178.959	153.76	100.281	122.833	93.9117	115.159	150.248	155.757	200.452	123.069	158.294	301.107	169.169	131.917	300.513	317.346	288.227	264.216	147.581	213.114	241.665	171.04	255.749	181.56	123.488	105.153	169.449	234.806	210.717
OS10G0417800	117.059	122.017	172.476	150.217	152.576	193.671	265.75	159.518	150.997	189.094	117.369	166.21	117.478	154.504	159.615	125.063	145.456	241.671	170.293	124.019	185.181	184.273	76.3169	210.103	200.209	269.23	260.822	175.803	293.842	242.912	203.718	97.4916	159.836	114.124	135.122	135.247	136.825	150.209	214.53
OS05G0589000	153.622	143.191	148.036	177.337	188.645	188.121	146.888	164.885	192.835	194.029	187.975	195.537	142.279	143.251	137.048	156.868	171.601	175.774	157.965	140.043	162.299	195.465	185.303	192.728	163.365	160.669	162.913	174.921	171.017	188.832	203.132	181.141	192.336	166.157	149.722	148.629	165.518	182.221	187.768
OS07G0509700	138.54	163.248	146.638	304.798	236.993	300.766	120.144	184.056	186.972	158.727	213.15	182.323	126.763	98.5001	118.999	80.2233	76.7835	73.9128	206.954	285.119	192.776	235.45	265.914	123.991	203.584	139.955	153.563	175.235	151.077	120.16	104.172	206.391	115.228	230.73	164.479	213.687	164.653	158.269	116.631
OS03G0806900	126.233	130.645	158.633	231.339	243.978	231.65	144.685	179.071	193.897	203.704	189.66	151.197	150.396	144.29	160.538	139.072	145.943	172.673	147.261	144.777	154.358	212.708	186.405	195.951	116.048	138.209	128.414	232.294	181.492	203.82	134.807	162.413	141.965	208.63	174.59	225.682	159.828	147.312	144.363
OS01G0707300	146.427	157.318	169.763	236.888	235.661	208.378	135.736	137.506	144.149	191.939	212.934	186.243	124.911	129.043	131.574	135.414	150.09	177.908	167.275	153.691	169.202	196.484	201.842	228.106	175.354	166.282	176.54	179.57	175.054	176.759	164.794	177.4	156.155	151.16	135.757	150.004	170.479	176.645	161.917
OS01G0582600	183.529	83.8064	128.168	128.362	109.811	74.4782	221.128	104.646	112.864	168.06	900.146	124.15	135.438	89.6962	110.83	108.51	89.1825	69.0071	102.457	142.904	121.183	384.693	256.13	202.418	155.836	190.127	176.364	245.904	141.733	160.895	93.0241	89.8192	90.8638	139.856	182.241	164.596	133.508	279.653	207.693
OS07G0619200	84.9463	100.314	109.012	207.307	249.466	309.518	135.854	140.855	160.793	186.085	154.503	182.152	116.387	151.339	110.787	91.9083	85.5632	109.355	150.877	218.806	144.37	238.917	199.017	192.363	160.027	160.783	143.006	203.874	161.784	191.33	172.074	228.09	180.765	214.961	142.292	144.745	258.933	212.819	187.174
OS12G0123900	147.821	158.084	188.889	240.757	231.421	238.936	151.319	183.24	218.671	194.562	165.343	157.208	145.694	133.385	151.017	149.913	159.501	173.238	140.718	158.24	135.805	175.148	171.354	165.959	140.043	150.748	130.473	247.845	186.942	183.882	125.091	153.714	152.133	202.926	158.482	185.58	153.392	143.383	137.888
OS02G0122600	91.8707	85.8605	120.888	191.325	222.842	253.105	260.525	211.859	233.032	173.626	389.589	181.08	120.641	73.286	213.918	91.4688	87.8301	91.2134	155	162.882	131.291	225.826	252.918	180.963	183.57	264.783	236.649	306.107	141.473	124.809	103.356	64.0002	70.4618	101.575	88.322	209.106	184.563	177.75	122.498
OS03G0654800	181.032	307.654	400.637	259.943	285.116	244.703	0	0	0.349639	272.538	220.363	231.353	0.298896	0	0	0	0.271426	0.311799	168.385	301.047	200.068	212.867	194.36	258.064	236.076	213.535	172.681	346.507	320.405	266.501	231.19	166.182	231.206	0	0.757467	1.53845	223.439	217.352	212.132
OS04G0449900	98.1504	216.013	270.758	224.285	221.955	171.22	218.233	253.207	307.919	229.848	150.5	141.233	155.92	117.326	161.317	136.28	137.569	178.443	86.2642	102.376	88.7451	168.759	147.187	158.596	62.7432	92.1067	103.759	378.722	247.732	204.735	150.475	73.6344	81.4169	249.564	188.433	316.059	94.8131	86.9313	96.4283
OS03G0381300	140.041	178.168	186.741	216.196	214.227	171.348	190.147	183.206	206.533	178.792	192.317	158.18	187.798	160.39	174.376	182.415	173.761	192.357	140.127	140.901	135.165	172.363	155.693	156.9	129.875	120.144	121.764	224.665	194.128	168.065	118.607	132.484	113.05	201.753	179.875	218.82	146.404	158.578	153.286
OS04G0412100	181.593	89.5367	87.4375	387.253	219.334	389.004	84.799	103.763	90.4538	166.45	288.693	202.595	158.741	125.617	158.903	77.767	52.8968	49.9267	210.279	208.571	241.498	235.478	188.63	102.846	226.176	209.033	96.7504	174.502	134.497	173.494	104.687	152.972	124.411	199.867	123.447	158.677	217.876	200.483	156.521
OS05G0526200	193.699	266.916	229.249	98.3316	101.77	83.1519	235.795	276.045	258.412	131.204	99.0291	137.166	243.069	218.705	215.647	256.113	252.299	215.708	128.317	165.58	117.718	99.5422	114.501	106.193	136.045	91.7188	92.7016	145.034	184.012	168.004	132.68	150.212	118.237	217.699	248.151	247.368	114.864	138.966	124.741
OS03G0786100	82.2139	164.431	262.375	223.062	237.371	270.543	134.879	343.744	357.824	136.292	123.722	86.7325	156.607	108.309	129.217	112.462	79.7788	176.539	50.1979	133.11	68.174	202.012	158.159	123.412	50.1267	42.4829	41.8625	459.817	246.641	224.82	49.4084	51.894	52.4123	566.899	253.426	380.236	80.4267	65.5766	65.3785
OS07G0109500	116.929	178.155	186.919	152.877	186.874	179.559	171.929	305.608	270.75	199.427	122.659	99.2568	176.078	158.273	191.483	167.728	156.532	195.477	116.037	155.472	113.168	262.196	115.199	173.649	81.0955	104.391	98.228	209.405	219.418	198.876	120.62	101.357	119.572	222.115	235.464	274.246	120.359	119.212	161.33
OS04G0691600	138.253	194.133	177.856	66.0929	89.9571	78.3807	246.282	366.708	266.251	134.751	71.643	85.1915	327.095	278.183	278.628	233.12	198.564	238.503	103.503	166.77	80.4878	111.62	108.954	112.764	112.658	62.5893	55.1811	120.486	146.918	156.436	96.1305	142.47	84.8188	341.441	327.294	419.581	98.2653	96.8304	118.126
OS07G0155100	120.049	149.426	169.134	156.91	184.248	195.79	222.851	226.112	230.761	161.622	137.994	151.088	188.758	189.858	185.138	145.552	141.386	204.242	132.393	143.1	154.181	167.825	136.873	152.341	130.298	142.752	112.346	189.217	210.673	178.75	131.21	129.068	131.528	215.744	235.894	193.994	140.216	164.04	165.125
OS08G0455800	196.315	171.217	141.488	180.531	179.007	176.388	153.785	165.133	187.123	150.537	156.803	150.477	170.823	167.571	197.739	167.355	184.084	180.498	176.659	160.685	159.054	164.258	175.466	156.226	147.443	140.269	151.637	167.516	165.433	179.17	136.231	187.328	154.505	167.539	172.172	178.555	175.857	157.926	160.47
OS01G0810100	117.973	129.874	124.611	112.513	126.719	122.344	159.251	248.272	196.285	151.588	128.974	149.94	256.901	230.319	213.289	177.085	162.482	184.646	146.929	213.02	155.468	169.369	178.884	150.412	140.626	114.026	98.3539	113.396	134.258	158.115	146.591	198.76	160.671	197.668	266.787	257.227	162.787	176.341	172.691
OS05G0517500	136.243	130.429	150.199	201.27	218.894	237.273	186.976	145.943	185.878	181.746	171.338	156.702	127.73	159.632	134.749	176.36	184.112	180.302	132.766	147.811	155.624	152.67	150.466	183.581	119.73	144.342	124.654	211.683	188.492	194.927	190.649	168.696	176.992	172.081	143.222	158.815	179.329	161.431	174.244
OS02G0130100	208.728	169.313	111.694	166.773	137.875	164.355	133.677	235.016	186.308	161.503	170.672	138.132	204.959	147.32	181.151	108.477	111.031	94.6522	205.311	311.863	210.738	186.472	252.669	117.585	207.766	128.54	120.997	108.56	132.438	140.315	80.7882	201.827	127.991	164.623	226.477	266.22	173.511	152.819	145.826
OS02G0799700	172.803	99.8544	187.059	77.9747	83.9787	129.222	192.321	214.86	129.835	180.813	113.202	117.928	175.251	216.817	250.142	97.8706	124.749	217.807	69.489	112.819	88.4053	265.946	112.248	232.486	80.6054	122.078	117.996	228.926	238.273	283.042	157.469	168.626	148.787	237.198	284.143	292.918	160.584	121.293	186.983
OS02G0833400	143.527	186.997	185.901	113.405	139.938	133.129	200.16	306.754	302.983	132.779	104.413	107.828	265.774	219.197	235.833	198.683	193.857	194.002	114.755	168.964	101.846	150.232	134.826	119.837	108.246	94.4163	81.7932	197.448	195.586	162.868	106.084	134.108	116.21	241.143	261.357	312.114	111.057	100.413	112.926
OS02G0588700	121.501	235.548	275.151	203.601	220.456	221.95	270.835	177.714	235.903	160.184	75.2998	143.464	124.373	152.014	148.259	149.998	147.204	231.271	127.124	142.336	118.626	118.675	103.022	103.706	110.083	98.6874	97.7712	332.462	238.114	213.755	116.939	84.5798	104.045	298.951	221.9	203.862	121.781	110.244	129.429
OS02G0307800	103.69	155.548	155.774	163.747	176.674	209.373	159.52	300.944	272.384	157.02	133.199	139.274	240.398	190.065	184.685	157.846	127.615	170.874	128.116	215.651	130.772	168.265	158.196	130.678	115.224	92.5033	68.2444	156.79	136.442	142.018	106.854	137.842	103.909	312.635	261.349	351.954	132.926	122.747	117.14
OS08G0444100	118.791	186.764	191.254	196.636	224.494	223.639	177.621	246.4	271.619	184.511	153.041	131.917	180.639	140.416	163.264	155.199	139.985	187.332	102.34	136.488	114.15	202.592	163.883	146.511	90.6688	105.018	81.176	244.12	226.758	225.862	99.9956	96.2384	95.1873	264.515	209.647	270.614	120.412	108.937	96.7148
OS02G0634800	142.653	140.712	166.009	244.892	226.758	236.051	132.209	153.477	171.752	178.806	204.42	181.513	138.362	129.344	135.354	136.24	126.361	151.316	156.395	164.488	147.065	210.639	216.245	199.641	148.271	145.921	138.841	188.487	170.183	198.442	154.37	153.674	149.286	174.596	140.406	165.125	170.903	147.505	137.028
OS03G0110300	149.854	182.363	203.002	214.279	253.222	233.69	191.805	229.095	272.484	156.361	138.632	112.537	159.065	132.209	177.298	163.958	156.483	182.963	87.8759	121.921	92.0194	174.904	161.533	128.683	87.4272	101.231	86.8419	383.281	244.129	226.671	76.2323	85.6212	73.0492	309.431	177.177	242.746	118.689	83.5268	98.0477
OS03G0818400	138.04	192.992	225.226	144.727	160.996	165.263	205.273	275.964	323.812	157.963	96.2446	93.209	179.567	182.282	225.267	176.849	191.765	217.028	89.9973	94.2083	84.3123	172.469	99.8888	133.719	66.2057	90.6278	80.6003	295.11	250.783	248.24	123.016	85.3177	98.1398	240.918	231.491	312.626	96.7874	87.6059	118.395
OS01G0231000	176.082	179.291	216.572	231.093	251.132	238.2	132.018	147.779	166.254	170.496	167.041	162.475	131.836	163.842	137.58	111.073	85.5559	103.425	144.269	114.684	142.927	203.37	161.338	210.343	141.844	157.004	148.673	235.284	211.702	261.004	161.262	142.693	129.842	193.575	148.716	136.128	176.662	134.399	120.72
OS03G0308100	113.209	162.305	152.681	137.611	152.687	140.387	155.54	230.567	204.15	159.909	162.149	168.241	219.642	199.353	200.486	166.356	161.059	192.86	157.766	189.437	135.451	158.156	187.432	147.622	130.831	116.175	112.088	117.784	129.129	118.419	180.999	183.137	168.328	181.307	199.743	251.774	163.42	163.062	172.258
OS07G0142900	201.155	185.475	113.026	54.3137	57.4351	61.1075	160.318	83.6027	50.785	106.448	131.972	183.38	158.895	132.613	125.473	176.783	235.525	108.85	265.881	307.476	203.921	68.1765	196.988	112.235	383.977	248.224	298.825	43.5002	70.3932	73.4506	165.527	485.012	270.532	51.2743	161.07	70.0323	208	260.264	166.975
OS01G0228600	136.807	156.626	160.724	189.297	151.103	159.224	166.39	219.291	199.356	167.981	160.462	162.486	150.243	130.944	137.056	139.47	130.375	174.217	164.586	218.557	188.864	185.221	186.517	137.886	177.172	148.694	131.617	196.965	182.494	182.765	115.305	145.33	120.29	233.791	182.521	205.699	130.727	163.86	145.108
OS10G0419600	163.134	190.724	235.942	71.3726	54.8133	86.6446	194.733	343.036	317.069	102.604	144.137	157.391	359.341	268.616	349.154	218.071	220.955	249.816	66.5275	83.299	73.728	70.8721	74.2411	39.133	79.844	56.041	43.1843	242.646	221.715	207.812	53.3856	51.7357	58.8097	371.613	329.804	356.433	69.4828	76.2543	78.9259
OS05G0553700	122.777	123.423	140.752	262.303	292.548	244.355	126.755	128.805	158.422	200.703	189.926	182.1	121.834	126.051	139.365	117.117	116.26	132.149	160.414	152.493	163.926	194.741	164.055	207.317	147.829	178.423	174.758	195.257	165.837	170.976	160.708	161.507	157.552	164.657	129.813	140.662	173.874	165.058	159.803
OS05G0195901	385.625	583.759	661.009	0	0	0	0	0	0.512621	0	0	0	388.268	405.808	406.1	350.511	439.736	775.771	0	0	0	0.57265	0.854452	0	0	0.788598	0	0	0	0	179.423	190.785	173.443	481.333	511.412	475.929	0	0	0
OS03G0586600	125.325	149.168	160.269	254.954	254.367	255.284	148.254	181.093	198.64	187.043	182.759	170.466	116.841	124.564	124.954	143.73	148.946	183.005	141.467	171.389	152.232	196.083	184.312	166.662	144.467	137.925	126.001	193.949	178.544	184.531	135.606	131.306	121.34	184.259	158.625	164.156	147.249	151.358	126.958
OS01G0767600	178.51	167.881	171.128	137.691	145.294	134.417	225.835	175.801	152.859	136.635	172.08	135.049	153.612	157.208	180.674	216.594	239.033	221.672	131.79	149.296	146.038	160.961	161.367	196.049	162.528	193.58	178.89	162.097	158.701	154.058	131.424	115.245	116.681	136.701	166.837	164.318	151.551	204.096	155.996
OS12G0533700	139.196	176.925	160.906	126.84	137.587	125.16	166.72	232.508	217.043	153.341	130.49	154.316	227.786	180.57	199.274	190.789	186.679	194.754	152.086	198.752	141.36	148.604	166.075	146.879	141.929	110.814	110.289	127.753	132.928	131.565	143.536	198.296	155.926	188.684	218.477	226.756	153.04	149.711	155.388
OS09G0306400	113.432	148.831	184.626	211.893	218.131	168.418	211.166	190.32	232.875	145.599	134.394	151.697	194.489	217.25	212.649	177.034	169.576	240.121	124.115	144.669	135.797	141.134	139.397	140.998	114.317	121.496	125.477	217.267	193.988	184.51	142.576	114.861	104.846	209.112	175.751	176.641	129.104	129.246	110.933
OS01G0908200	117.086	155.88	173.76	193.801	206.409	161.235	229.79	278.366	290.369	227.2	163.829	146.005	161.529	126.227	162.373	125.248	116.036	180.884	117.665	141.419	113.532	163.783	176.648	128.03	113.781	126.28	101.978	262.762	192.294	206.167	112.747	145.741	103.779	236.243	167.367	250.979	115.773	100.955	104.701
novel.10442	399.946	372.858	315.818	0.120414	0.0618069	0.0580335	515.26	415.432	366.577	0.0459994	0.251628	0.186252	355.135	413.182	344.211	396.97	455.201	370.336	0.116954	0	0	0.43351	0.16171	0	0	0.0746234	0.0365206	156.933	276.948	237.59	0	0	0	263.68	415.84	314.026	0.0394396	0.0461792	0.0799752
OS03G0795100	187.53	232.848	191.292	208.374	168.898	164.488	187.523	190.702	234.72	144.866	140.743	157.435	169.367	148.535	148.637	141.418	173.073	140.491	136.202	142.497	154.7	123.548	152.119	128.387	161.045	135.254	132.266	187.933	208.267	166.955	121.059	142.468	124.04	211.923	178.407	203.058	160.046	152.249	128.032
OS05G0371200	158.317	152.838	141.413	182.837	179.625	174.682	155.809	163.295	160.953	159.405	157.687	156.214	159.393	151.313	150.399	157.24	163.278	173.515	176.506	174.316	163.978	181.978	182.463	174.914	180.323	145.04	163.241	161.246	155.825	179.576	136.022	160.938	147.466	168.759	172.411	170.799	161.234	164.512	152.228
novel.45559	260.266	216.715	183.818	183.589	140.635	122.551	158.414	149.877	149.641	132.654	152.129	156.729	145.851	134.202	128.109	120.963	174.318	126.982	154.333	187.663	157.991	190.205	241.155	150.867	225.875	163.757	169.316	138.495	184.381	169.991	122.787	198.21	182.51	163.471	149.287	130.529	158.081	158.477	133.529
OS07G0598200	130.604	128.911	123.082	164.895	152.615	158.775	168.901	174.949	143.149	198.142	178.964	191.49	155.197	150.062	157.367	140.597	131.97	149.615	162.504	193.098	178.115	195.81	190.721	205.228	177.122	169.388	188	130.284	133	151.039	178.34	184.146	159.914	134.256	161.842	148.592	180.179	169.384	172.591
OS11G0471100	0.477912	1.7567	0.560808	0	0	0	428.736	427.367	395.648	93.2004	139.768	159.203	487.173	420.189	434.917	333.375	367.185	514.428	0.168297	0	0	0.935735	0.930807	0	0	0	0	281.134	325.609	306.861	0.941961	1.04702	0.7175	380.956	449.743	408.502	0	0	1.15085
novel.38116	151.126	122.729	126.397	144.137	121.748	129.582	179.512	156.71	129.689	152.479	154.738	187.83	159.687	151.284	136.76	108.073	112.195	130.732	201.339	224.231	208.166	166.438	256.984	171.796	215.788	138.037	154.566	85.8486	100.147	130.602	168.98	267.385	199.356	156.378	208.043	142.661	219.707	208.656	180.68
OS04G0428950	139.691	178.549	185.159	129.228	144.868	125.86	187.015	210.872	201.185	163.868	150.025	142.279	169.051	175.088	173.353	163.409	165.583	211.812	127.475	157.954	133.664	183.955	164.657	200.208	143.611	147.24	148.201	164.517	158.934	152.597	150.166	151.324	135.169	177.593	190.514	193.073	154.755	151.947	154.968
OS05G0494500	121.326	120.944	114.13	224.129	254.514	207.418	139.85	186.523	203.703	163.084	198.716	129.241	158.047	138.24	190.953	134.206	141.537	130.673	140.502	156.083	146.57	211.201	217.997	191.278	109.626	134.697	116.268	220.718	160.808	173.925	119.174	137.368	117.252	219.863	157.843	201.837	154.566	163.39	147.422
OS02G0670900	156.361	192.706	249.632	98.9534	101.946	89.2493	248.788	202.611	199.694	206.736	112.499	147.712	129.738	171.248	167.736	127.082	211.242	235.637	95.8235	95.5567	117.273	157.661	91.3612	297.484	148.371	175.502	148.915	173.517	318.031	279.279	131.68	85.7736	122.516	169.563	196.572	165.274	100.858	111.498	121.116
OS01G0139200	124.363	118.198	123.96	142.154	156.89	153.811	149.567	108.865	117.323	191.244	187.666	191.198	147.961	168.952	155.62	147.984	165.406	161.211	194.96	143.04	192.865	182.138	166.633	203.91	177.831	208.69	223.693	118.695	128.541	150.125	201.146	153.77	199.31	112.464	130.355	115.862	172.744	226.613	230.623
OS07G0408700	189.882	189.947	181.811	131.334	146.572	143.051	173.313	215.827	194.212	153.912	126.152	132.899	149.386	150.784	156.287	194.941	209.848	189.247	146.967	170.442	135.156	176.899	145.759	148.242	162.035	131.936	126.935	150.192	159.558	169.439	137.013	179.461	160.088	181.053	166.777	199.149	150.765	150.195	168.785
OS02G0325100	148.458	156.488	160.098	187.72	184.081	183.693	127.969	166.667	169.127	170.07	162.343	162.427	152.008	147.129	149.97	156.613	170.663	156.861	167.926	170.761	149.118	175.233	189.179	171.014	156.863	141.291	140.026	170.067	157.48	175.06	138.763	168.97	158.874	179.15	165.213	167.075	166.485	163.317	157.847
OS04G0534600	148.006	219.147	181.402	210.266	153.613	177.558	140.429	257.305	249.436	134.234	156.167	144.99	183.383	138.926	150.762	142.274	149.747	128.83	172.023	223.095	159.055	208.52	210.655	103.439	149.101	108.882	87.9501	151.348	184.52	127.349	100.629	154.334	99.1734	226.839	210.75	229.341	132.16	123.281	106.581
OS07G0452500	103.428	151.036	165.927	200.203	194.903	152.503	169.279	169.866	179.564	119.601	133.096	131.538	203.171	212.408	189.498	219.303	195.346	249.542	116.803	104.161	117.785	130.761	150.264	146.796	75.4005	73.9141	87.5731	214.273	191.856	191.738	145.862	138.576	125.777	291.255	242.038	255.098	142.507	126.136	116.398
OS04G0546800	123.489	112.137	134.457	70.011	76.1278	69.4818	93.1301	72.2709	50.625	170.826	1049.66	200.3	119.838	85.7635	75.1962	49.3466	68.6262	82.2714	104.167	115.676	120.024	415.681	530.394	225.462	153.176	231.366	214.175	113.555	89.4485	115.162	129.284	132.501	106.098	55.0813	109.675	103.463	128.183	297.606	127.104
OS10G0569200	154	172.251	137.627	162.311	183.481	177.769	131.156	173.315	169.851	160.631	152.531	148.676	166.84	157.445	164.285	155.646	176.62	147.513	175.67	180.941	159.299	180.002	169.536	165.999	164.508	147.587	141.637	132.212	144.872	137.932	150.928	198.016	160.031	167.745	166.589	169.343	171.798	173.563	167.628
OS06G0643100	141.198	145.733	167.023	201.012	216.501	205.325	137.269	167.38	197.984	165.985	148.214	150.604	141.205	128.25	151.079	135.749	135.736	157.109	150.884	179.082	157.097	166.936	217.633	154.585	137.064	144.993	121.359	195.947	175.865	188.668	124.595	157.515	145.384	193.953	182.208	166.888	151.566	156.163	148.2
OS07G0545300	183.63	209.425	227.987	159.314	145.85	156.141	194.834	208.212	209.06	202.789	133.125	136.696	191.412	150.352	173.047	212.815	192.225	194.976	102.772	104.918	122.161	113.962	123.939	105.162	115.014	135.386	98.8004	308.927	276.03	230.551	111.084	94.0648	99.8957	170.922	179.764	165.959	112.538	119.459	134.238
OS06G0101600	99.5906	180.201	301.315	207.429	207.939	270.054	139.373	407.672	351.912	71.5285	53.3341	45.9373	168.279	123.46	154.848	116.681	70.9645	143.035	49.0148	164.403	73.8745	94.5999	74.0817	55.191	54.2197	46.8036	36.5224	572.315	281.808	251.944	25.7781	30.7563	24.9796	504.315	290.681	443.869	49.7009	31.4995	35.1353
OS02G0668500	117.095	172.904	265.639	38.1751	84.3167	79.6151	317.534	367.682	293.406	183.837	61.5629	69.903	157.921	149.7	206.875	128.888	156.141	364.384	65.3921	121.235	81.6411	168.672	100.515	210.445	96.6497	133.058	139.64	173.756	264.884	250.092	124.83	60.6388	76.8017	153.735	209.996	321.524	84.1151	102.925	147.979
OS11G0282300	171.586	122.892	136.197	284.877	237.069	244.799	129.817	96.0002	110.24	175.685	145.774	143.123	107.123	135.625	126.083	149.696	130.895	118.537	144.559	121.584	169.285	197.571	144.358	172.888	137.028	189.111	147.365	185.654	188.723	224.057	174.315	200.895	174.455	177.759	116.837	120.395	185.452	166.255	186.721
OS03G0308000	159.091	153.87	160.637	172.777	177.919	171.022	140.051	133.193	147.131	171.497	179.528	170.325	122.698	141.487	144.114	155.986	172.95	160.764	159.647	165.167	136.625	178.687	190.596	196.535	163.701	163.604	161.762	185.899	143.972	159.171	158.971	191.833	155.282	149.577	134.086	156.141	182.307	154.059	162.27
OS03G0568900	138.438	145.494	165.59	213.134	218.945	221.924	156.007	172.407	197.194	168.548	145.658	137.899	143.829	144.89	164.041	172.634	191.196	197.95	136.726	137.539	132.062	185.49	155.852	162.867	119.531	137.695	130.155	186.133	177.535	171.387	137.309	134.387	135.783	192.756	147.001	175.904	145.548	142.31	144.134
EPlOSAG00000024377	165.224	170.12	129.255	300.702	139.876	353.25	109.604	186.773	249.844	165.127	134.184	118.701	187.695	96.6689	172.233	68.6016	70.5291	101.275	123.213	245.593	141.867	257.957	299.715	49.2033	103.302	81.5289	74.1003	282.952	156.52	109.041	41.5051	141.952	55.1233	354.211	258.333	308.148	120.035	90.0939	68.6526
OS02G0803700	137.16	157.524	156.668	201.168	214.747	198.698	130.978	145.254	167.895	178.699	165.938	166.828	134.91	139.535	140.558	141.167	159.736	167.359	164.691	155.491	162.086	179.47	193.139	165.716	154.585	142.364	153.747	164.576	152.688	157.368	157.954	188.779	164.959	169.314	140.845	149.855	141.971	164.755	153
OS05G0458100	142.11	147.145	144.447	186.264	183.764	202.39	159.696	154.925	155.723	141.2	139.854	161.639	141.454	131.977	133.534	159.889	171.12	182.495	148.018	161.567	151.423	172.87	155.608	161.584	155.148	145.714	147.907	202.75	163.965	174.034	153.199	152.015	154.255	213.538	158.97	162.51	161.155	176.263	165.001
OS02G0125000	112.688	136.681	143.725	171.663	168.828	182.131	169.814	231.645	204.973	143.891	123.731	156.002	190.82	162.969	168.065	139.168	130.541	136.796	159.732	270.966	183.015	150.427	170.965	134.564	189.292	137.252	105.501	111.997	123.563	115.379	139.306	160.13	146.027	202.807	229.215	208.875	150.068	158.978	152.427
OS01G0220300	134.304	167.789	152.123	161.239	154.152	149.783	179.692	253.61	267.255	142.233	118.1	105.185	218.72	192.549	201.709	137.376	156.855	160.509	126.868	156.473	141.862	161.738	138.847	127.975	112.498	120.9	89.0324	170.048	175.936	166.72	126.502	133.639	134.635	228.2	218.329	263.716	132.431	148.217	142.446
OS07G0632700	135.292	142.816	185.049	178.833	176.603	171.891	174.116	174.664	216.937	190.514	167.904	167.395	148.328	137.24	169.636	162.664	172.348	199.974	111.555	115.242	110.333	172.744	169.636	142.059	114.079	115.041	115.81	270.179	207.715	194.925	129.222	129.557	129.675	216.823	161.569	204.928	136.947	120.165	129.481
OS05G0540200	133.448	169.975	179.243	181.541	171.587	209.291	201.485	214.414	225.842	164.669	166.842	143.081	171.308	142.131	171.587	145.512	145.56	180.427	120.591	123.861	136.596	169.872	165.934	128.916	112.282	118.205	102.6	208.513	172.9	174.894	135.588	107.219	118.939	203.658	184.262	217.954	146.163	160.712	141.554
novel.2231	262.275	196.128	156.002	105.481	104.296	101.103	162.268	145.103	133.023	125.691	121.535	158.016	124.944	134.092	130.934	144.08	194.437	124.816	211.256	186.331	178.004	109.987	167.457	147.569	287.749	200.241	202.194	100.641	142.104	124.231	188.918	270.715	222.932	115.341	133.331	108.68	157.888	190.31	193.119
OS12G0477600	142.624	162.475	181.145	222.906	210.842	183.427	172.572	235.604	239.196	146.135	135.605	116.684	166.267	157.109	166.865	150.596	172.6	180.788	119.595	130.654	122.389	163.828	160.133	115.041	115.872	126.075	97.4227	224.133	190.589	210.262	127.327	140.058	107.146	226.546	189.865	225.595	114.136	106.016	106.671
OS02G0190600	98.2853	131.725	143.265	185.342	165.944	178.774	154.817	240.47	213.678	160.875	142.323	152.305	226.974	173.789	178.998	126.616	107.638	134.449	155.271	205.589	174.803	214.165	156.014	131.778	136.913	117.387	79.0455	125.809	155.018	149.519	108.459	117.573	112.526	226.904	252.026	267.453	145.36	170.981	143.826
novel.29127	129.898	147.681	148.345	124.18	125.199	124.173	179.932	234.734	163.659	141.619	137.132	168.652	244.908	218.606	214.361	143.893	119.093	149.574	167.874	223.728	182.357	179.008	190.764	146.657	138.129	107.865	92.7172	71.0998	103.78	125.442	143.381	191.858	139.349	156.117	241.951	216.715	153.962	193.281	175.68
OS07G0229900	162.766	236.767	218.616	107.429	155.528	143.147	190.819	334.108	327.499	133.136	87.0943	68.9122	225.691	194.75	241.981	210.042	206.522	207.812	68.049	98.0767	64.4983	145.521	97.0657	95.1401	56.2748	64.9434	44.6055	249.892	247.689	233.69	65.9199	72.3677	66.3705	296.904	255.872	322.788	94.7723	76.1523	86.0666
OS06G0716700	232.946	168.484	138.248	144.659	132.549	113.831	152.813	107.833	118.297	102.514	117.757	115.021	166.287	183.338	310.761	233.56	319.585	178.659	192.498	136.79	143.415	125.4	103.505	126.117	143.884	150.851	224.987	120.479	119.97	112.832	156.504	168.159	179.65	121.819	110.556	225.746	155.666	169.446	219.82
OS05G0136900	75.0679	91.2267	115.431	116.646	148.194	160.543	123.685	93.4249	112.435	169.814	147.237	162.126	108.193	103.019	176.627	73.048	71.2774	104.432	282.342	179.654	207.277	180.576	148.959	179.688	172.839	290.292	341.685	252.638	209.744	141.476	224.723	114.375	206.96	138.197	141.781	184.081	123.554	163.212	208.659
OS09G0408600	122.502	137.743	128.856	166.227	148.884	154.984	149.751	142.529	137.86	164.717	196.8	203.405	140.809	139.303	121.284	98.7519	127.955	117.029	224.906	225.608	220.338	171.45	230.444	151.566	218.126	197.906	206.229	87.538	113.106	93.108	181.656	189.699	174.194	107.454	138.622	125.448	167.445	214.349	206.171
OS03G0272900	150.71	208	282.175	111.575	82.821	164.078	248.932	165.534	123.087	260.326	221.2	229.222	109.164	117.723	106.107	144.112	165.697	292.297	97.9484	93.048	133.055	160.417	150.415	184.681	160.665	220.911	227.681	243.637	203.058	221.657	100.312	80.6002	76.2113	88.027	101.87	131.849	123.127	156.455	105.076
OS06G0186400	152.389	148.194	148.484	51.9454	73.4802	62.2919	247.865	337.831	315.262	63.8538	43.7807	47.3788	380.881	379.272	303.791	266.291	297.866	298.384	71.7062	95.1971	79.5073	63.6869	80.6541	52.3177	47.0194	52.4699	47.057	180.441	155.444	183.885	49.1947	134.284	131.07	301.78	351.61	292.784	85.0244	93.2794	75.3395
OS01G0195500	189.864	189.767	210.335	125.311	128.401	136.757	185.626	224.278	227.116	120.165	110.368	119.953	224.211	200.323	195.57	208.36	192.366	222.991	97.5714	122.729	107.267	128.116	124.412	114.331	111.846	99.0606	88.609	256.261	231.148	257.449	85.151	95.8821	102.102	243.017	215.671	230.186	112.2	106.495	99.8106
OS01G0866300	144.318	143.114	148.508	257.805	238.417	226.771	106.884	132.092	141.554	187.127	226.679	161.352	113.249	101.804	109.793	117.877	134.435	132.597	158.036	162.73	156.18	236.381	222.163	201.723	138.053	168.373	165.047	189.212	149	171.555	142.362	161.432	142.085	140.783	117.328	138.412	146.335	158.375	143.557
OS07G0166600	82.5858	141.194	161.625	168.717	181.369	194.46	185.649	282.613	267.378	179.369	137.478	117.147	172.664	153.576	186.765	147.929	126.183	197.271	108.794	119.661	124.452	184.8	119.701	110.725	86.4869	106.53	91.4789	238.224	229.947	203.519	86.7958	80.2469	95.5654	269.636	211.143	277.548	100.355	148.634	148.263
OS11G0644600	238.018	218.838	170.554	236.947	235.101	266.078	92.5019	161.01	178.911	126.711	124.731	131.779	122.28	89.63	106.306	85.4785	99.9029	58.9808	195.339	251.581	195.57	180.702	185.823	108.342	256.785	170.984	108.365	186.704	233.453	210.382	56.7269	120.958	96.3089	175.388	153.606	157.1	156.856	142.147	126.323
OS03G0176700	184.681	231.07	180.927	230.279	215.857	199.972	111.914	260.17	362.582	147.777	156.491	100.63	166.828	97.3777	161.229	89.1032	93.3126	70.1162	152.744	212.032	127.824	216.106	189.983	105.819	143.995	136.618	110.512	169.121	203.811	154.161	61.065	119.048	75.3427	212.02	217.516	245.159	106.927	100.16	89.0618
OS08G0270800	163.983	193.543	180.266	176.894	160.537	148.778	178.926	210.624	222.536	147.253	215.171	160	123.097	122.907	127.438	140.853	137.697	153.509	129.893	138.006	140.035	210.21	201.557	199.162	168.276	150.907	154.73	165.186	191.785	167.686	146.424	136.678	126.564	149.192	130.63	146.698	139.691	139.729	109.933
OS01G0853400	129.582	128.234	142.823	233.359	224.13	223.191	126.185	112.006	126.83	166.289	184.038	204.743	120.8	126.916	113.229	126.859	136.274	134.702	174.242	133.672	179.877	172.094	157.301	185.122	180.097	195.461	197.692	151.563	153.042	147.17	204.876	158.846	189.28	122.937	120.026	114.077	155.086	180.288	168.049
OS06G0523300	77.0887	138.164	186.858	518.858	381.98	341.184	75.5223	151.765	177.023	197.219	238.739	197.855	79.6797	78.3999	67.638	97.4482	84.7762	81.8786	97.4771	131.48	155.043	369.086	230.43	190.504	126.632	108.342	81.1699	169.124	139.104	166.066	101.49	65.8597	81.923	200.173	117.915	135.048	165.984	95.022	100.917
OS05G0121500	92.6225	103.225	133.751	167.516	187.542	212.955	172.777	232.858	210.853	190.288	157.195	134.443	168.496	138.132	179.018	110.047	107.542	168.957	115.426	124.418	156.114	235.544	135.191	161.713	133.225	172.565	121.743	204.451	192.748	203.129	105.669	80.6905	110.154	216.113	203.848	239.227	113.254	154.425	146.736
OS08G0318400	100.224	126.685	148.668	131.757	107.139	103.682	218.431	310.14	244.528	122.356	133.139	109.063	183.151	173.905	191.275	192.893	167.319	236.164	115.834	152.375	138.759	176.35	157.074	152.246	119.692	97.0169	105.269	126.354	128.995	123.496	150.397	153.278	148.881	258.165	215.844	244.888	117.088	139.856	158.95
OS03G0579300	98.7454	154.132	176.038	191.601	250.813	218.435	154.187	285.683	289.723	181.555	138.395	104.264	162.317	127.282	160.34	153.553	148.384	185.719	95.9131	138.877	100.354	200.422	122.843	136.551	78.3448	113.619	75.8902	257.838	198.735	208.249	94.1051	70.1303	88.7863	223.141	176.144	263.958	121.13	111.954	115.496
OS07G0558800	113.124	128.467	157.709	212.426	227.914	204.556	148.645	137.194	149.315	182.206	199.226	189.06	127.788	131.038	127.962	116.365	132.082	160.565	148.008	146.768	168.165	185.187	160.555	190.24	154.132	180.608	176.273	157.592	132.514	145.512	167.012	140.923	143.148	137.788	125.717	151.317	157.998	190.913	161.577
EPlOSAG00000000378	55.0087	83.0462	137.169	383.933	373.66	398.908	42.6487	176.185	208.898	179.047	180.604	141.393	209.49	134.425	103.933	75.6018	43.6609	64.4851	77.4854	186.624	148.306	251.312	197.535	156.647	90.8332	58.7103	42.343	243.753	118.645	160.223	30.4936	71.5554	89.4679	406.493	187.118	357.948	140.449	126.205	33.1163
OS12G0515400	152.555	187.22	150.257	136.815	153.509	145.58	145.855	293.608	226.992	150.361	92.5198	92.3384	171.715	145.554	181.706	162.487	162.486	156.994	116.045	187.041	119.661	162.875	143.537	92.3571	149.638	112.611	84.8049	218.871	209.855	204.946	72.0355	125.851	92.4399	257.468	223.785	308.943	119.279	117.565	119.942
OS03G0855600	111.231	124.645	139.766	173.146	162.882	193.236	134.001	214.205	188.467	152.542	160.098	136.589	190.753	160.46	174.145	132.279	129.98	160.89	147.47	159.244	147.237	199.156	162.001	144.618	128.367	126.007	112.326	179.891	181.077	181.674	112.112	108.135	118.507	229.906	216.431	255.94	129.052	134.211	131.252
OS03G0153400	74.1893	95.0186	136.107	125.966	146.824	126.477	228.344	271.928	283.535	210.726	231.421	149.918	185.992	134.425	156.371	109.497	101.274	156.688	88.5729	70.4496	113.772	224.622	115.067	171.959	150.674	233.866	174.148	273.688	228.191	219.487	82.5645	37.0661	83.4913	258.113	202.463	206.535	69.6226	122.381	86.1023
OS03G0254900	128.421	156.105	102.503	171.128	167.561	173.782	91.0267	111.505	116.834	135.208	324.332	160.871	137.116	101.499	99.2904	100.153	117.493	87.4834	184.9	170.822	171.637	218.351	356.875	198.863	212.479	222.325	204.549	161.17	134.954	145.592	115.584	158.929	124.977	106.936	120.959	101.822	146.24	278.326	114.19
OS02G0551900	137.804	166.726	156.202	221.693	214.75	181.964	156.266	152.924	154.265	168.652	189.473	181.855	156.944	138.984	133.528	144.223	146.578	159.853	163.912	170.735	155.603	175.747	189.555	156.478	151.886	135.623	133.995	155.162	137.917	131.216	127.634	154.18	130.282	164.931	155.639	160.018	156.522	144.673	117.814
OS06G0288100	307.602	204.365	195.97	178.736	148.393	150.189	137.334	68.9381	87.3213	176.037	266.351	137.718	139.624	116.749	232.465	125.67	144.443	63.9722	173.213	109.698	159.009	182.453	138.699	139.94	157.971	186.39	184.608	195.16	176.282	148.896	147.384	92.1688	126.277	91.1749	89.8467	163.577	161.001	205.18	215.597
OS03G0364400	148.666	90.476	70.5345	140.462	116.975	137.759	93.0291	104.2	71.069	165.815	218.113	232.265	188.768	155.994	244.498	82.1476	97.3991	94.23	228.506	199.981	216.19	104.769	197.491	116.774	279.411	241.344	228.538	71.9341	76.149	79.0821	168.218	234.555	174.147	80.1593	150.918	167.36	163.266	257.235	237.95
OS03G0219300	147.499	161.501	144.611	173.633	182.683	156.207	142.335	102.801	120.122	191.146	185.45	190.982	103.327	111.251	120.476	123.682	173.278	127.748	185.882	146.808	177.227	173.084	174.004	214.965	199.142	211.573	212.892	117.879	167.887	155.812	188.255	167.518	180.649	86.8601	116.783	93.9738	151.857	172.006	172.11
OS07G0640100	149.512	153.482	163.831	168.581	181.526	167.499	161.958	183.183	188.235	155.632	146.784	132.739	162.179	142.137	168.367	170.989	166.757	188.05	117.611	129.876	124.282	170.146	119.35	141.864	135.635	133.052	123.192	206.205	187.074	200.09	120.157	134.251	134.047	194.898	201.233	187.033	142.841	141.952	127.99
OS02G0259100	161.392	152.521	157.896	143.406	141.576	150.145	173.888	190.911	186.665	143.917	145.881	147.168	146.203	143.776	144.872	118.639	120.624	124.288	158.852	183.253	162.807	161.462	164.239	149.465	182.239	154.532	147.423	176.344	161.309	163.725	150.215	171.603	150.475	180.378	168.632	165.487	157.886	159.722	159.472
OS07G0607800	185.198	168.596	163.687	162.82	143.348	140.27	151.182	149.271	139.281	173.52	163.75	169.063	170.15	160.038	154.587	163.698	159.61	178.991	142.397	153.516	138.836	138.964	195.127	125.653	177.312	144.171	136.391	176.18	158.469	154.872	161.282	171.61	153.364	147.731	151.661	135.476	147.351	167.322	145.189
OS03G0579000	113.651	143.751	137.241	174.408	154.453	141.271	138.644	220.323	187.077	140.114	185.305	177.452	223.34	161.973	170.661	123.836	112.082	132.948	182.336	225.387	181.688	164.384	189.588	133.819	131.095	118.661	106.065	94.611	124.272	118.929	117.7	168.029	127.493	180.315	215.317	226.753	160.34	168.679	130.85
OS01G0894500	154.546	156.423	161.626	174.59	172.501	165.507	171.635	179.47	218.601	168.239	153.568	140.701	165.931	158.459	180.51	167.235	181.343	174.601	126.415	140.071	116.485	166.811	169.159	138.243	136.021	139.389	129.914	150.627	147.746	142.268	116.321	132.859	132.43	198.547	166.555	178.666	134.803	138.335	141.028
OS03G0709000	133.898	165.843	165.662	163.056	137.866	138.859	205.368	139.844	164.11	105.831	131.038	107.604	203.897	155.18	220.746	237.216	215.027	215.542	134.41	179.459	129.963	124.197	161.574	141.902	103.423	90.2579	115.872	152.35	143.86	112.338	145.582	175.57	133.288	192.433	200.562	235.244	141.553	128.505	136.335
novel.8035	273.499	291.304	396.566	0	0.303647	0	0	0	0.476626	0.677962	0.412069	0.915026	371.802	372.277	380.986	314.936	328.752	519.828	0.718217	0.572632	0.666501	1.59732	6.35563	0	0	0.549918	43.2401	403.201	481.82	468.374	0	0.223411	0.204131	463.352	482.729	477.377	0	0	0.196452
OS07G0154300	82.3538	115.623	172.593	230.072	225.43	214.899	176.294	173.254	198.535	204.275	146.831	127.481	119.498	125.469	127.114	145.911	150.978	182.769	99.3155	107.634	126.348	191.986	126.066	177.426	133.469	139.984	117.696	267.518	227.929	223.693	108.782	66.155	110.769	184.05	184.699	189.423	101.298	127.93	123.303
OS01G0700000	219.819	262.867	215.707	135.908	127.014	108.357	195.799	118.059	143.709	179.486	212.609	193.708	114.703	111.361	114.947	116.975	167.071	124.03	125.748	120.607	132.378	124.045	178.544	148	213.709	224.636	245.207	188.511	209.167	176.454	121.796	137.746	123.937	92.1375	112.84	101.174	137.247	151.091	116.386
OS08G0532800	95.6794	112.327	150.97	318.41	256.918	248.398	109.634	112.51	114.794	201.432	187.444	152.67	102.742	128.157	109	122.175	106.473	132.28	162.572	97.0614	162.702	307.322	177.865	161.811	178.849	174.445	173.903	158.88	154.142	130.716	157.097	113.231	173.23	108.825	103.802	95.97	137.159	144.063	192.551
OS04G0376500	156.058	185.839	170.714	141.479	153.21	157.365	152.426	218.002	229.654	148.609	109.498	99.2125	170.235	151.704	172.752	176.662	178.874	157.58	126.835	143.854	107.289	175.407	145.487	151.871	112.907	105.753	86.5078	155.924	176.79	183.087	134.747	172.521	134.367	190.598	214.384	215.697	127.168	107.643	123.275
OS02G0749400	79.7228	99.2596	145.195	199.328	178.308	160.362	154.995	139.109	122.239	224.238	221.568	164.541	79.9954	83.8849	104.539	69.9237	94.5674	153.741	132.369	162.054	128.26	290.529	221.316	232.846	179.44	152.059	141.536	189.409	182.82	176.52	189.839	147.788	154.531	113.278	103.189	126.583	172.041	172.548	167.482
novel.17290	118.807	134.319	143.743	171.922	152.762	154.668	191.466	163.515	137.593	154.849	168.055	188.805	147.227	134.577	124.808	131.947	131.546	156.328	165.868	181.086	207.901	161.442	160.463	186.899	216.235	190.714	153.994	96.6328	153.376	137.431	147.848	112.252	129.195	94.779	154.377	128.838	152.413	198.384	170.77
OS01G0302000	130.01	117.693	145.685	160.933	136.311	124.917	126.791	63.8096	95.4278	86.0284	104.7	125.695	53.4102	94.9587	64.8996	239.211	255.796	235.075	182.617	78.4896	129.734	133.851	118.761	137.464	241.893	319.279	261.928	268.681	159.604	154.08	289.814	196.573	300.204	131.298	54.2338	49.4268	154.827	137.287	144.279
OS05G0200100	117.663	156.272	154.417	203.918	158.588	164.484	132.136	211.628	213.697	153.255	155.782	137.732	165.987	128.485	146.228	156.022	129.178	156.247	137.463	171.315	135.919	195.512	199.323	145.244	113.167	101.775	96.0132	158.282	148.814	148.075	107.72	163.714	112.19	247.092	188.129	220.96	131.088	123.593	118.072
OS01G0504100	91.3299	97.8956	91.6928	194.764	162.533	223.207	102.995	140.826	119.928	190.702	135.919	224.132	160.875	126.287	109.74	94.6405	80.338	102.76	180.496	199.521	204.037	192.185	183.506	144.051	181.975	140.459	106.647	101.201	83.8567	107.008	165.278	209.445	190.868	177.121	189.217	144.842	205.756	227.502	187.56
OS10G0545200	155.809	229.373	238.403	121.568	133.51	125.93	226.196	221.928	250.908	114.14	90.1785	111.52	150.608	157.376	145.397	188.294	226.504	213.969	98.619	106.978	111.262	111.192	100.845	110.421	131.658	123.893	112.527	245.108	280.953	230.06	93.0681	80.493	103.102	184.245	172.235	160.216	94.7607	111.559	108.267
OS02G0550100	123.094	157.423	179.264	205.174	213.761	206.598	159.325	227.108	248.295	153.575	127.832	111.368	137.109	123.7	141.486	144.999	128.502	188.11	110.155	124.698	113.609	158.926	139.446	135.613	98.7135	99.1053	94.6463	250.995	211.593	179.918	108.102	125.192	104.808	251.654	162.343	221.704	104.03	95.4013	104.922
OS03G0795800	122.369	131.668	153.814	180.954	183.303	186.175	158.656	154.656	175.092	174.188	150.163	132.929	146.531	138.114	175.611	145.029	148.182	168.502	131.974	141.645	142.686	168.745	168.295	159.789	137.609	136.702	134.067	182.665	156.629	157.244	116.747	129.604	122.477	183.441	148.233	178.71	140.219	150.985	146.795
OS10G0561800	111.106	71.8798	110.111	234.787	177.699	230.815	124.134	114.106	78.6182	200.091	272.399	181.869	79.4399	102.384	134.63	101.931	104.526	128.131	190.547	166.35	215.326	236.049	188.531	173.107	179.545	242.118	178.816	150.982	125.435	105.12	175.801	128.202	127.588	72.4291	92.0123	107.854	186.741	149.4	193.929
OS02G0711400	132.304	198.593	244.86	266.532	202.993	198.926	158.317	104.098	120.544	171.11	262.582	186.885	61.1923	64.5638	56.5413	97.5321	86.2468	110.822	127.039	98.7395	132.767	328.736	203.411	184.37	207.349	179.514	180.76	283.692	164.635	142.91	96.0069	69.9006	89.8415	130.884	71.0757	79.8342	121.449	169.65	155.304
OS05G0514300	147.716	152.32	167.98	204.44	195.832	190.537	146.208	150.455	152.884	149.156	144.612	142.299	143.091	133.399	132.148	133.565	142.277	151.234	126.27	125.983	144.948	176.748	148.684	189.217	138.825	147.664	142	183.504	175.598	204.074	139.899	120.053	131.75	157.507	151.407	149.547	128.735	143.666	134.539
OS02G0265900	149.68	176.04	187.702	157.098	133.432	137.885	186.276	175.683	202.26	171.079	192.904	181.836	158.182	163.544	158.576	158.676	162.058	162.992	97.0553	97.9886	106.087	160.745	191.042	166.947	97.2275	90.3166	81.4362	193.006	177.897	168.359	100.774	102.418	88.7745	185.26	165.891	166.517	170.849	165.189	147.909
OS02G0753300	128.461	151.678	230.963	59.3778	129.74	98.9783	317.269	245.422	287.699	102.385	57.487	37.3552	162.838	176.429	181.484	159.076	168.657	214.291	30.6875	66.4407	54.1324	91.9305	79.0096	102.074	49.7901	88.956	65.0959	505.02	448.497	399.209	46.086	42.9971	52.2567	273.388	227.965	198.19	66.3736	72.0751	67.1149
OS07G0110900	141.201	153.695	155.13	255.884	254.642	259.589	170.547	220.11	239.522	77.2311	84.4426	91.7359	155.176	152.696	139.416	150.609	143.014	165.091	169.008	170.904	164.402	100.045	114.713	94.3072	165.895	137.31	135.756	222.784	170.921	170.803	74.2657	84.5211	80.3162	234.447	189.788	211.578	91.6294	82.6828	58.9621
OS02G0713400	130.289	133.521	146.942	203.818	216.108	212.045	134.358	130.275	148.688	161.835	174.393	149.377	129.471	124.905	144.621	122.162	125.54	135.881	158.543	144.491	157.799	160.073	152.869	155.635	152.553	175.094	159.494	167.777	170.767	169.538	137.167	115.953	138.745	144.739	131.984	148.362	148.064	158.835	147.301
OS01G0693800	130.713	152.82	162.328	84.6962	135.104	138.376	170.493	311.762	256.801	140.711	63.9198	60.7644	169.252	149.63	205.356	146.514	139.63	155.597	91.3745	227.996	93.7146	123.888	112.189	88.8299	92.6835	88.5686	60.5744	243.578	202.102	173.226	66.548	146.582	97.3003	300.925	260.112	316.888	113.405	94.0427	149.893
OS07G0138100	139.392	136.149	138.346	182.932	162.274	159.251	159.759	148.737	162.213	151.095	168.462	149.406	127.226	124.717	117.172	115.84	128.16	141.697	162.668	163.869	183.262	136.092	161.104	159.538	163.053	171.837	176.691	133.012	143.228	146.123	167.047	181.426	154.206	147.357	132.443	118.675	174.53	168.329	159.077
OS08G0110100	85.7098	110.071	174.742	131.557	117.791	142.381	195.877	266.506	237.491	164.497	125.858	130.729	178.044	158.834	171.582	141.832	136.315	210.841	108.402	110.855	131.949	172.416	92.5437	132.195	116.402	119.944	90.8004	205.337	235.369	219.848	105.303	62.2597	99.8932	182.38	200.566	239.622	94.1701	153.255	151.977
OS02G0704600	160.323	123.488	99.7652	181.127	153.435	185.839	81.2712	106.906	126.367	168.829	228.501	160.764	121.612	81.5761	92.9647	87.3248	99.7775	78.7581	185.37	195.587	174.743	235.838	329.641	167.4	205.647	181.843	153.084	136.313	129.891	144.909	116.88	185.247	141.668	139.019	131.262	122.716	171.735	173.812	142.131
OS03G0283600	101.855	137.706	141.186	249.493	244.253	217.757	130.833	151.455	163.263	175.042	176.33	163.54	121.127	104.369	109.675	122.253	113.611	127.121	128.623	131.551	130.057	185.119	166.813	168.986	120.029	132.838	108.244	223.65	208.301	205.453	125.187	136.392	127.562	186.835	136.354	143.728	134.036	126.369	114.882
OS05G0140500	123.017	151.431	157.42	170.204	185.324	150.536	134.201	157.135	193.648	160.981	162.256	161.862	145.854	140.848	143.076	144.487	148.84	152.34	146.416	155.957	157.703	169.629	141.482	169.093	133.191	157.152	120.905	170.85	180.86	194.218	127.169	120.359	124.039	143.401	142.305	143.576	139.758	146.993	122.537
novel.37903	117.357	195.313	213.788	66.5705	91.5889	97.9046	210.793	242.502	195.188	204.493	64.5362	155.692	148.426	132.438	107.044	155.703	158.823	173.57	107.984	166.522	149.385	159.364	135.023	191.995	189.69	119.087	94.915	111.834	154.439	181.939	132.443	113.522	125.038	185.296	191.066	164.227	150.156	160.023	160.446
OS05G0251500	115.689	127.506	149.789	196.437	232.621	203.519	127.826	145.217	173.152	196.46	191.195	143.464	136.077	125.991	137.67	141.438	147.153	159.831	121.03	108.03	127.268	186.302	164.814	174.012	105.634	136.924	107.034	217.978	188.404	191.831	137.582	120.747	113.189	165.919	123.724	147.031	137.57	131.871	115.442
OS01G0732000	109.837	115.724	136.763	207.954	225.048	181.686	148.957	179.629	182.403	172.186	186.953	156.074	135.47	118.465	128.487	134.614	112.447	161.558	119.147	170.886	121.878	172.415	165.43	134.863	122.267	109.828	101.907	206.486	155.656	158.647	132.956	150.106	117.357	196.663	155.115	186.122	145.954	130.037	116.004
OS04G0429450	246.76	285.04	302.429	0.394278	0.269836	0	356.456	300.114	336.09	0.200824	0.0915462	0.0677615	274.188	284.389	304.367	301.64	325.108	310.009	47.1662	0.0848116	0	0	0.176498	0	0	0	0	431.493	414.052	409.182	0	0.0992672	0	346.549	278.032	308.439	0	0	0
OS07G0185800	86.2676	102.409	105.326	195.682	209.251	193.766	145.601	185.775	228.56	166.903	145.117	148.872	163.825	136.436	145.5	142.256	147.186	146.454	133.668	169.458	138.741	156.383	176.137	127.655	117.624	122.139	113.24	157.961	122.714	125.228	115.393	145.676	134.463	213.188	183.292	200.34	155.073	128.74	122.309
OS10G0467600	136.006	155.62	143.865	137.638	181.215	163.494	132.887	176.277	185.098	182.756	151.473	149.579	160.349	143.752	171.013	154.156	154.413	146.684	124.365	151.721	119.791	156.576	132.103	140.08	139.334	131.117	128.803	182.888	148.71	162.591	124.298	142.606	120.059	167.302	162.99	179.805	147.98	128.331	134.913
EPlOSAG00000021510	437.539	117.95	49.4212	20.3601	10.4505	22.8958	94.9902	29.9759	30.0738	49.259	70.9101	153.962	123.872	154.078	139.025	196.277	305.626	24.3809	299.92	208.03	204.919	15.2707	102.534	48.227	447.64	250.249	341.685	7.2125	11.5349	27.2602	258.254	369.075	311.465	11.8985	68.1142	9.02236	231.178	257.669	335.808
OS03G0729000	166.338	266.057	205.169	60.8027	91.4117	83.2156	184.514	121.042	110.397	144.734	121.904	137.097	153.243	117.337	159.831	148.493	180.12	116.261	109.126	193.957	110.328	141.973	188.319	143.916	225.838	169.602	150.669	190.751	161.324	104.472	83.8903	110.015	91.6687	110.276	251.976	155.543	140.575	231.004	214.121
OS03G0265800	131.34	97.1756	121.119	171.31	148.645	189.894	159.216	199.973	185.345	114.368	112.509	95.0548	185.977	146.715	165.936	170.416	156.13	229.466	109.34	130.027	128.12	151.249	124.89	117.159	98.1329	102.879	66.5542	213.846	266.209	284.708	87.3063	103.206	95.1436	221.682	191.869	203.523	123.174	117.943	112.966
OS02G0829900	168.203	240.563	242.126	132.198	163.709	130.347	161.41	129.161	176.704	137.177	116.886	104.876	116.36	123.352	122.519	145.925	148.549	196.227	74.3169	100.71	90.6454	107.051	125.139	100.869	92.086	86.6211	88.4608	375.989	287.14	264.403	94.207	97.5618	101.168	302.5	180.499	228.622	92.5537	88.9038	87.5502
OS03G0109500	105.29	134.933	142.008	127.573	144.852	154.267	177.956	303.25	265.058	175.147	112.828	87.1017	174.403	137.683	186.169	155.439	166.112	182.765	91.6155	110.266	102.266	192.063	109.024	108.439	86.4521	98.465	61.9066	230.891	209.732	197.033	89.5776	92.2689	77.6365	255.179	195.346	255.253	108.132	104.965	111.175
OS07G0678300	141.854	78.9071	91.4953	90.3788	115.502	101.202	101.61	161.181	101.281	134.091	274.845	111.192	206.195	168.606	201.616	120.073	103.295	82.0627	113.275	217.178	130.055	218.748	266.375	124.596	152.853	121.164	78.4035	197.527	95.2055	119.806	106.824	112.63	121.71	204.099	234.773	184.848	165.715	302.205	160.291
OS05G0231700	14.409	28.4267	64.9468	135.734	110.47	121.986	203.496	227.386	261.046	180.697	85.7043	128.486	158.056	228.207	214.214	192.15	156.966	255.526	85.8336	115.696	135.19	121.111	89.3056	196.049	32.143	42.9663	61.1283	143.627	91.6157	132.662	251.088	222.301	216.325	239.854	173.002	246.481	193.565	106.805	139.83
OS01G0175000	162.651	193.656	212.969	109.749	113.787	122.49	202.97	229.755	272.315	99.8332	100.044	92.0818	188.816	181.534	173.591	162.54	160.527	178.908	101.136	96.916	80.0643	111.846	94.9735	101.012	95.0281	90.9433	74.9999	273.199	242.309	230.484	66.3021	77.9421	78.5422	287.664	220.312	252.649	97.6639	89.9258	79.0093
OS11G0536400	112.309	107.227	188.1	48.8642	42.5621	48.5273	160.044	150.425	149.126	147.07	212.473	135.893	248.848	281.542	300.135	177.948	209.308	159.584	117.211	51.5994	76.7405	277.204	103.404	121.837	55.8097	77.0819	44.9093	155.265	297.979	240.551	171.052	57.0389	153.284	58.4111	146.028	131.234	121.247	188.531	271.433
OS03G0151800	76.0749	100.128	141.068	269.491	261.751	260.651	93.1635	185.217	216.247	175.704	173.983	136.913	133.375	109.764	116.209	91.4531	66.6458	133.526	97.2584	138.715	116.572	235.605	209.801	165.245	74.2085	83.8687	76.0342	271.242	157.091	181.985	88.2554	96.5781	75.6209	286.325	166.51	215.124	120.035	107.276	85.147
OS03G0712300	129.818	143.289	175.887	139.346	171.023	157	155.307	177.804	168.155	161.824	123.81	122.297	142.258	135.77	140.221	149.55	130.346	194.009	100.002	122.095	108.571	179.764	150.955	164.225	106.597	86.356	89.5966	200.085	179.787	187.954	115.941	148.285	129.505	221.503	177.824	205.833	143.413	115.667	129.98
OS09G0309500	109.332	129.702	172.929	117.247	118.07	110.646	259.79	216.418	182.092	150.151	125.227	115.836	165.356	133.726	147.198	149.243	142.337	262.672	90.8851	130.571	128.826	167.436	114.568	165.048	133.275	145.044	114.876	208.859	226.38	199.942	89.384	63.593	104.034	161.511	196.27	186.649	90.1173	129.327	119.107
OS10G0154000	165.382	189.538	246.327	94.7995	88.6152	84.6909	198.491	202.891	233.608	118.006	98.9968	108.166	178.683	166.666	174.946	154.429	156.284	202.123	114.457	91.6147	98.7133	89.069	89.2209	99.3911	94.8941	92.1839	102.011	277.178	221.436	216.431	123.913	106.066	108.827	218.363	205.693	225.963	114.607	107.944	112.207
OS03G0675700	148.609	173.449	174.033	86.8211	96.2941	97.9849	211.693	232.784	270.313	157.999	144.353	129.793	186.309	173.337	185.018	164.399	176.554	203.442	44.7054	43.9209	52.3003	198.693	203.604	150.773	41.1098	45.6936	39.9612	188.864	166.993	219.25	106.728	118.302	99.0598	242.475	207.135	254.044	130.323	106.079	94.4642
OS05G0389300	120.72	173.028	162.27	156.423	165.735	185.703	157.062	225.017	223.729	145.824	133.199	117.645	156.418	139.739	159.365	141.837	146.979	169.614	103.143	134.976	113.663	165.004	163.573	129.619	89.4718	90.7131	81.173	193.943	185.86	180.934	92.3962	123.567	101.267	206.311	170.957	205.726	123.383	110.621	119.379
OS07G0114400	137.679	130.635	137.3	191.107	184.516	161.817	121.572	153.975	155.168	158.974	153.889	156.293	144.79	140.493	142.691	129.617	130.247	142.636	141.931	155.964	131.934	165.776	165.825	164.27	132.572	126.397	126.615	147.071	130.374	151.613	135.235	174.085	141.439	158.139	146.944	161.782	148.714	146.833	134.477
OS01G0922700	40.7312	45.5145	60.7967	117.671	126.619	146.675	73.4934	174.916	157.249	122.759	134.633	157.156	168.93	187.084	135.19	65.8151	50.8392	82.5085	153.303	165.289	149.293	274.341	205.941	198.309	46.9039	36.9009	37.5518	38.1691	38.5539	73.8188	314.058	360.509	274.607	227.845	163.323	231.615	307.709	222.917	188.949
OS02G0126700	105.141	147.563	161.232	187.139	183.929	179.047	149.02	191.336	220.301	142.184	141.941	127.398	150.854	131.048	156.43	146.155	143.493	178.033	107.542	111.595	114.01	151.589	141.25	124.947	90.3445	101.155	83.0344	222.697	185.423	196.119	115.626	136.898	105.473	213.566	175.723	192.579	124.405	110.311	109.561
OS03G0392050	123.567	138.535	164.582	212.052	229.517	209.395	142.933	178.159	242.808	165.974	139.278	116.759	141.291	118.147	138.335	185.742	156.417	178.027	98.5015	127.917	102.575	151.439	153.995	122.411	98.0948	94.6318	78.6442	237.196	166.495	195.965	98.2811	104.891	112.143	184.371	123.712	186.405	136.643	107.841	91.4681
OS03G0806500	128.568	144.057	153.681	149.046	139.364	146.818	128.296	124.439	124.862	183.385	161.497	182.47	111.529	103.422	108.012	118.029	113.683	123.247	150.422	171.254	161.151	156.229	191.923	232.611	159.641	155.085	154.65	108.64	114.535	119.534	188.805	201.833	167.625	112.016	105.989	121.405	184.421	183.945	162.406
OS01G0654500	67.9452	77.6537	102.36	234.612	282.796	255.474	98.0326	187.664	182.486	179.248	151.611	111.25	164.187	144.345	174.882	91.0619	75.047	121.089	108.305	152.054	115.722	193.682	146.248	168.122	72.0048	99.4139	73.5729	193.12	119.011	158.97	105.954	118.1	100.407	241.231	196.28	316.328	146.946	104.59	111.26
OS01G0693400	64.2867	60.0136	90.0092	92.9152	88.3488	125.969	95.1761	93.6234	59.7089	201.156	359.241	248.404	101.758	97.3539	142.39	75.5378	90.6113	125.159	186.294	167.435	209.654	190.349	155.707	178.821	215.648	289.488	296.015	80.3961	87.9816	72.4094	178.8	113.395	184.341	38.9788	89.853	106.644	146.683	293.5	247.48
OS04G0478000	261.133	278.466	305.484	0.194214	0	0.374404	344.019	282.736	299.495	20.4768	0.135282	0	280.242	280.674	271.652	287.058	317.773	284.385	37.4434	0	0	0.1748	0	0.145274	0	0	0	386.517	329.434	312.387	82.8783	0	0	394.979	303.23	344.944	0	0	33.1505
OS01G0622600	172.518	137.473	134.962	147.96	156.943	148.286	135.954	158.584	184.858	153.476	203.369	113.471	143.566	124.129	142.058	136.731	157.767	151.056	122.496	142.1	129.466	187.604	178.881	139.939	124.756	124.267	118.138	176.161	153.539	169.238	124.189	138.766	133.83	147.06	136.042	152.618	124.987	146.805	151.59
OS09G0526700	102.846	215.774	271.367	135.487	126.809	96.9997	316.058	231.825	235.252	119.048	107.585	89.5875	84.9631	100.608	87.6825	159.463	140.417	201.936	93.841	133.519	106.41	118.253	109.446	159.24	95.3058	87.8818	93.7913	266.429	275.755	188.343	83.7069	88.1393	86.0749	252.366	176.546	183.829	73.6435	98.5464	121.646
OS02G0671200	131.132	151.896	207.604	160.724	139.651	150.326	178.462	200.937	199.179	164.422	94.4019	143.964	99.0909	120.672	110.629	80.8877	126.297	159.762	134.525	133.823	152.844	174.539	101.863	155.756	129.092	141.915	108.233	162.726	338.341	246.501	111.413	94.3907	90.71	148.205	168.204	157.989	103.946	100.554	138.749
OS02G0677600	156.944	168.508	205.718	83.2967	67.8611	67.6859	221.424	298.393	252.252	84.9152	92.0918	116.98	233.322	210.444	185.009	171.742	143.575	206.859	97.6007	135.32	109.451	126.621	120.155	109.762	113.929	79.9822	71.6768	126.094	166.432	196.036	92.6359	93.8234	79.3766	225.848	277.892	235.636	97.0745	97.1336	94.5635
OS01G0338000	123.276	130.184	147.863	196.605	195.935	152.674	124.088	108.438	134.475	181.522	184.941	155.47	118.641	124.174	137.187	139.872	153.185	152.071	141.629	137.989	145.797	153.608	160.864	174.461	142.408	142.086	144.117	167.489	159.911	164.18	129.022	138.329	139.372	127.567	132.36	128.272	142.926	133.789	137.416
OS02G0525100	141.17	144.97	264.367	110.317	133.234	160.128	279.546	199.776	181.946	119.734	72.3227	75.7819	140.121	152.39	191.936	136.474	126.025	223.1	66.8093	88.778	83.7858	136.085	80.1755	133.244	87.6428	110.592	123.599	343.212	250.368	299.464	77.1676	58.5717	51.9497	215.596	188.874	191.518	99.0457	75.9038	75.6397
OS08G0137400	90.4987	102.206	232.074	55.8677	104.277	80.9049	336.727	252.191	303.885	99.6639	34.0741	41.0707	142.687	213.163	206.544	215.712	191.267	292.123	54.3918	67.2749	87.3379	63.0342	41.6419	96.3763	60.6183	75.2085	53.5079	354.154	368.916	292.526	88.8228	32.9099	63.4603	242.293	172.868	196.399	78.7973	75.4502	130.135
OS05G0481000	129.107	154.163	153.53	147.711	129.86	148.698	142.148	261.309	222.326	121.104	121.157	120.302	187.936	139.682	164.522	119.011	118.077	135.64	128.295	184.17	123.489	175.814	159.134	112.365	124.283	82.2184	79.7733	140.857	134.901	149.404	95.7861	129.191	97.4146	244.601	207.673	259.092	120.635	113.295	107.326
OS05G0222200	113.47	96.3235	131.145	225.888	212.149	179.038	119.763	79.6922	91.7475	179.489	167.098	154.023	82.3998	123.04	94.4616	113.316	111.908	104.231	163.493	100.135	192.935	230.346	153.165	201.316	176.189	182.879	186.635	93.4878	155.018	156.699	210.943	153.614	192.892	83.3546	79.2737	68.1733	152.79	165.033	204.765
OS06G0623300	109.687	114.061	109.523	162.657	144.47	148.589	141.963	158.115	144.39	125.298	125.456	151.578	150.711	146.353	137.658	127.78	147.775	133.425	167.652	174.124	171.41	130.086	135.36	121.167	166.688	137.268	121.193	132.52	171.579	166.956	144.584	156.316	156.569	146.509	166.559	173.903	151.399	161.826	141.912
OS03G0178200	84.3107	134.304	139.727	105.85	119.2	124.896	169.936	268.423	216.329	128.627	102.81	129.497	233.013	195.834	203.157	183.45	136.833	184.558	125.518	192.407	139.92	140.439	101.864	104.09	115.645	97.5476	60.0551	89.0552	132.914	99.5724	105.1	103.038	107.843	199.776	252.249	266.071	107.445	139.803	133.028
OS06G0149300	116.685	147.054	156.037	145.958	167.932	183.846	160.921	249.15	229.512	128.484	94.7924	90.5229	183.82	157.329	161.42	144.727	123.926	154.265	107.35	148.337	113.919	150.089	113.394	111.552	110.069	103.344	88.9631	171.851	174.732	187.557	91.0358	94.7986	88.3208	241.061	210.765	244.033	113.395	103.568	109.116
OS02G0102700	120.591	162.641	152.147	163.319	169.548	148.043	156.851	193.524	219.731	139.647	122.372	122.443	151.614	133.408	151.036	151.677	171.894	167.984	140.361	160.889	143.41	135.868	131.915	118.427	118.618	115.066	96.1948	142.915	152.515	142.023	120.986	141.433	122.33	147.547	154.01	172.483	154.878	130.511	132.401
OS02G0567000	129.605	128.801	152.086	155.062	169.215	163.28	165.41	150.503	150.391	156.301	162.923	157.209	155.714	146.759	155.006	136.289	142.218	159.393	122.921	131.808	128.751	145.426	150.274	139.381	159.616	148.181	121.129	148.866	168.761	161.09	110.68	92.761	112.858	139.641	156.651	149.266	144.255	147.418	138.687
EPlOSAG00000017474	134.771	123.847	197.685	97.7283	150.488	153.075	151.984	226.618	137.793	111.999	195.712	100.775	235.59	199.338	166.83	130.343	206.298	114.103	118.65	94.5988	137.632	109.949	180.46	164.48	76.7384	75.7054	66.6903	138.48	132.883	174.465	166.021	156.857	168.613	182.048	149.259	64.961	152.044	131.177	170.383
OS10G0478900	85.3606	106.025	144.712	222.299	239.509	217.142	123.8	152.735	168.075	179.845	194.437	171.538	119.496	105.354	105.452	98.9334	92.1346	119.095	119.806	130.203	130.491	193.649	174.645	150.923	117.398	148.276	114.986	186.172	149.513	156.987	142.159	113.285	116.447	158.87	127.78	149.017	149.324	133.528	134.401
OS01G0962700	119.987	72.3149	114.196	80.0994	126.394	111.428	161.422	143.06	129.352	187.601	139.364	104.778	108.171	130.282	180.01	155.667	222.602	214.748	68.2001	63.0885	95.2097	158.194	94.6515	173.467	116.893	180.891	191.695	307.293	357.889	314.088	145.105	99.6002	131.8	104.864	72.5002	132.681	93.4843	107.179	131.605
OS02G0102600	108.747	131.746	142.032	190.652	195.121	175.178	143.427	153.184	150.796	139.592	133.475	162.331	142.256	136.498	135.781	135.245	125.425	154.661	143.678	157.415	136.999	151.191	151.956	143.334	151.895	129.558	130.219	142.9	135.807	154.439	130.605	141.22	131.306	150.312	152.015	150.425	136.185	135.977	114.4
OS08G0394000	203.089	234.268	328.433	0.321898	0	0	336.658	350.327	308.886	6.64027	0	0.165967	229.028	193.891	242.014	191.976	174.155	304.135	0	0	0	159.926	89.7005	111.001	0	0	0	261.132	291.72	312.325	141.96	99.4413	119.517	323.377	293.012	320.383	0	0	0
OS04G0674000	107.787	67.48	127.207	143.445	135.321	135.507	175.377	86.4254	84.7334	182.293	341.615	114.257	87.9583	95.5513	99.7612	95.9217	84.573	112.06	106.837	92.452	147.345	264.167	112.412	258.346	135.837	211.598	187.8	176.268	166.468	229.098	138.31	76.8682	116.893	120.414	122.379	99.2327	143.292	194.666	247.919
OS09G0308900	121.479	126.104	151.857	191.176	193.117	182.59	138.126	127.85	144.878	161.413	147.263	162.603	98.3799	112.494	99.5266	142.436	141.521	159.746	135.549	116.322	146.13	178.356	146.75	180.359	123.568	133.274	134.511	148.342	136.803	151.8	192.833	145.497	162.382	125.467	102.42	109.688	153.942	144.399	138.674
OS06G0274000	109.923	144.976	167.687	215.032	235.208	229.068	130.882	202.726	201.626	124.916	157.014	138.585	147.084	128.885	146.564	133.664	129.624	131.324	128.372	155.512	124.308	186.529	170.776	159.183	110.159	106.148	91.5291	182.819	148.964	167.781	61.9743	86.8083	64.2212	189.474	158.869	189.264	95.6876	71.3752	82.9816
novel.36145	0	0.338072	0.125914	72.6738	62.3038	70.95	295.498	267.927	205.247	104.39	94.0892	117.223	246.416	240.464	243.17	200.387	208.682	265.886	119.481	127.337	141.104	113.45	90.9093	118.383	126.985	124.022	115.351	104.522	190.119	174.327	139.267	107.667	132.635	154.833	243.785	198.193	96.3334	137.025	132.296
OS08G0127100	168.186	60.4371	31.3682	254.551	225.386	229.272	15.3868	26.1608	26.7885	177.409	305.957	189.612	98.4639	58.2566	256.111	23.4342	35.6985	10.8324	335.095	163.137	221.061	170.709	197.679	209.942	195.926	251.684	290.767	36.8136	37.0644	50.3451	194.377	120.89	121.512	18.5263	28.4303	125.269	160.84	239.845	211.174
OS05G0110600	129.022	150.948	156.37	209.741	220.622	213.695	180.934	188.42	202.575	150.123	138.444	121.47	121.535	105.011	118.932	113.429	115.216	124.459	128.066	161.21	129.476	135.255	143.439	138.275	120.995	138.994	120.756	202.179	176.649	187.504	102.116	100.324	89.436	141.083	100.691	133.76	129.773	116.255	114.619
OS02G0697300	142.203	130.813	116.321	186.966	183.126	159.612	98.9116	122.342	129.897	142.386	177	144.674	121.828	127.413	133.196	122.663	130.31	131.306	166.46	144.745	143.212	172.206	182.553	170.256	156.219	149.172	147.653	141.424	143.588	145.119	123.467	157.932	137.861	124.836	116.927	117.141	143.578	147.099	138.174
OS09G0251800	110.739	113.826	105.656	196.97	208.217	204.445	81.0406	129.151	114.254	194.125	242.78	147.11	176.516	120.176	106.84	107.871	96.1761	89.0867	105.374	139.079	115.496	261.856	235.183	161.759	114.073	122.218	103.341	186.07	134.575	169.062	95.864	135.868	102.751	156.619	143.145	143.637	127.269	164.369	100.669
OS04G0611267	77.2127	98.2914	165.653	452.446	359.962	263.847	83.5562	106.914	113.916	193.579	204.064	131.217	82.5812	73.8289	61.7889	87.0224	50.2302	90.2095	119.748	85.4017	148.847	331.883	176.207	169.218	122.924	167.533	137.223	177.107	186.097	172.648	108.375	52.1148	88.9899	113.036	73.05	96.2385	87.4325	111.917	137.479
OS01G0346700	150.844	206.671	210.052	126.818	111.799	136.282	187.009	245.152	273.623	87.585	101.312	94.8151	181.274	130.977	135.785	92.1394	98.2903	144.312	89.654	119.597	120.546	110.701	101.993	65.7418	117.17	88.656	72.7241	313.712	226.18	217.655	42.3572	53.3951	46.3149	330.996	243.241	250.192	74.4691	87.1947	64.0831
OS03G0794900	189.047	125.155	107.812	64.3519	61.2875	73.0791	171.142	76.146	55.0717	120.643	102.156	157.029	110.472	139.652	124.381	150.869	218.295	134.668	178.001	161.992	183.315	105.812	117.649	154.763	285.213	234.322	257.039	45.2098	88.3825	93.4499	220.405	188.377	209.291	54.0412	103.168	64.5104	157.921	219.582	234.318
OS06G0138100	110.696	119.75	127.413	156.593	171.786	171.869	142.4	147.049	169.458	151.812	139.325	152.316	136.557	131.792	119.018	119.591	139.096	163.252	118.117	144.927	132.839	156.534	154.482	145.679	132.26	139.042	122.924	153.832	130.765	159.157	133.383	133.682	132.892	162.649	149.106	150.448	138.639	140.126	136.342
OS02G0758000	139.476	115.399	158.682	173.006	98.0655	70.4379	173.379	117.052	86.7189	62.2218	241.478	68.4316	476.941	120.555	123.718	249.562	189.02	116.712	86.3683	148.148	79.2564	308.649	208.394	161.351	71.899	73.3865	115.089	194.776	105.049	72.8904	96.1723	109.725	60.7613	142.397	177.881	192.542	85.6462	158.695	101.017
OS11G0707700	126.938	126.87	140.373	157.748	185.124	169.204	140.756	159.905	167.623	141.437	136.577	145.728	127.505	123.812	134.045	129.901	133.765	146.04	124.133	130.062	126.144	172.469	161.757	150.504	133.916	114.937	105.65	170.676	155.867	162.492	125.097	135.431	118.076	155.381	151.708	141.932	140.32	138.841	120.225
OS03G0150600	201.282	78.7659	62.4376	219.952	225.015	221.064	77.6699	80.5005	105.326	170.763	318.62	104.832	101.229	76.5386	205.715	68.4947	98.1973	32.7376	217.822	146.935	148.2	299.746	215.359	181.141	125.492	184.997	203.631	112.942	91.7235	105.812	89.1768	68.8302	80.4085	61.1925	55.1621	159.843	167.529	187.785	169.941
OS11G0528300	100.675	117.385	138.735	259.243	241.201	277.524	110.575	130.53	180.344	143.297	186.897	151.917	122.33	122.063	121.35	88.5659	79.2432	108.059	113.676	115.558	126.721	196.196	148.533	142.046	100.357	110.43	89.8078	213.525	176.845	207.374	105.975	84.4232	100.764	176.213	152.196	154.817	126.695	106.153	93.6695
OS03G0788800	154.623	140.385	139.281	132.266	126.465	131.732	150.958	133.966	124.732	156.518	135.324	151.205	134.756	137.831	137.366	120.835	121.941	141.264	153.036	150.478	158.002	129.315	139.59	155.09	167.296	154.99	157.958	126.732	132.546	140.029	143.598	144.245	142.804	127.878	146.031	142.327	140.682	142.682	149.12
OS03G0376600	70.4931	147.765	153.624	87.63	114.59	131.526	141.796	301.162	287.789	107.121	83.2755	82.4013	295.601	203.534	238.447	164.855	130.498	176.742	73.5607	130.602	80.9575	125.441	84.7593	84.2765	50.8531	47.0654	30.7538	146.344	134.897	113.417	96.8335	81.0012	78.7626	274.53	270.949	414.766	88.2918	87.5365	84.6685
OS02G0643800	92.8201	72.7013	96.9083	203.307	195.019	209.064	105.066	52.6786	54.5332	193.009	302.862	144.65	65.8557	56.7675	67.8208	74.0417	64.3672	67.6138	105.941	111.226	147.866	258.397	171.996	193.107	143.045	217.215	148.811	303.059	138.049	153.848	125.841	137.215	130.236	105.874	94.8651	86.0794	152.299	259.381	190.847
OS03G0299600	160.154	289.204	352.725	105.205	126.665	83.2914	179.179	112.064	165.246	119.709	142.579	113.751	112.842	139.858	120.842	159.688	182.839	249.517	81.9436	72.9002	78.6208	124.29	109.736	171.142	59.1578	84.4407	91.9439	279.189	341.512	249.809	100.778	39.9626	57.52	137.53	146.371	128.365	65.9721	80.5361	75.4364
OS06G0486800	105.865	108.711	154.475	115.856	155.178	142.701	159.413	109.682	123.701	181.905	118.726	133.77	86.7448	121.347	96.1753	192.268	193.174	223.612	99.559	94.9626	102.618	122.833	88.4521	204.393	122.632	145.251	160.798	189.601	195.451	180.874	191.322	108.235	175.676	112.744	120.401	105.967	136.238	135.739	172.024
OS03G0279200	100.005	119.359	109.212	377.351	277.459	238.315	87.7997	139.585	147.439	143.284	101.704	109.072	139.227	96.9124	100.049	128.275	107.558	104.906	162.139	131.283	155.874	151.855	286.932	63.1027	149.4	164.682	50.9747	175.859	168.309	160.448	98.5541	162.481	114.871	102.394	93.7293	94.6089	127.314	136.378	108.826
OS04G0611300	94.1417	215.479	254.77	194.673	265.902	202.127	166.868	164.755	245.269	170.195	135.601	115.696	87.5139	88.986	128.421	136.47	140.147	147.146	61.5455	90.6362	74.7778	131.116	127.647	143.174	54.989	80.5635	82.2236	298.297	200.745	156.856	114.971	73.519	65.822	178.669	124.002	220.3	104.843	63.8848	79.3994
OS03G0659300	84.8891	117.03	148.649	312.548	292.289	375.11	63.722	143.099	145.255	165.407	188.504	136.974	103.435	72.2014	89.86	64.2137	50.0636	74.7632	87.7377	140.693	117.664	221.956	171.221	142.555	88.1115	92.5945	70.7479	291.651	172.063	192.225	80.8088	62.7601	82.0704	197.802	127.071	177.351	133.58	106.415	83.793
OS06G0571400	117.777	141.806	131.128	112.799	141.949	134.022	137.712	190.068	181.762	146.213	101.234	98.5119	167.327	141	174.508	155.905	163.372	145.22	118.351	133.5	104.504	146.414	121.907	122.832	100.261	92.2541	95.7905	147.222	153.479	144.109	128.791	159.964	130.696	192.245	183.493	221.841	128.479	121.124	138.826
OS02G0227200	127.143	118.784	114.384	192.076	194.814	218.837	135.615	153.726	195.918	133.542	144.496	120.819	149.493	128.64	173.678	131.594	117.013	162.294	110.441	122.215	110.452	151.093	153.737	131.032	90.976	99.5122	94.14	228.35	147.821	180.363	86.9259	114.321	107.636	173.09	138.128	169.552	124.564	114.618	98.4845
OS05G0350500	123.957	149.772	132.298	136.285	161.877	151.829	129.272	183.158	183.328	135.126	122.122	114.934	153.302	149.043	166.012	143.645	152.492	137.285	133.616	137.888	120.908	142.849	132.324	116.415	109.811	108.863	86.8225	139.135	141.194	156.646	105.872	143.802	122.649	179.354	166.756	187.25	127.633	124.886	133.386
OS11G0127700	126.099	130.731	146.655	186.313	190.707	179.935	139.816	139.521	154.478	157.948	151.177	136.218	115.38	115.644	122.746	126.243	141.058	142.953	123.74	124.429	118.82	145.731	135.418	144.636	116.356	124.869	117.727	191.409	162.049	162.11	125.252	136.492	120.598	143.522	126.17	130.531	134.24	115.597	133.344
OS04G0387600	116.989	149.894	157.285	187.119	164.223	168.214	135.323	123.329	160.914	111.481	119.534	125.469	114.857	133.442	101.046	113.519	97.9338	144.544	148.076	124.192	136.103	165.36	155.917	153.384	99.2727	110.854	121.442	233.204	163.137	148.417	176.232	133.277	120.438	210.774	159.497	145.217	118.764	92.954	92.7256
OS09G0517000	96.6424	145.588	237.656	100.715	132.482	156.877	154.843	240.183	221.53	179.936	36.5443	63.7741	117.373	113.294	111.202	126.451	102.514	177.194	53.0017	169.28	79.9045	128.216	90.2558	158.12	81.0684	71.671	43.9027	299.805	236.398	192.103	69.9993	57.5596	66.8636	314.547	236.956	267.786	86.2944	87.2358	127.171
OS09G0558100	98.0896	115.572	154.003	240.38	273.467	248.415	94.6838	158.389	197.799	145.72	162.773	133.08	121.866	113.228	106.499	101.132	84.2937	109.856	93.1973	117.231	112.237	186.204	151.618	159.174	70.5498	96.2192	81.9884	217.213	154.047	176.928	109.788	97.6264	96.2723	213.483	141.693	174.277	134.49	92.7909	96.5767
OS03G0831900	148.695	153.789	159.076	122.877	133.08	124.56	146.029	169.694	158.731	155.529	126.818	139.484	129.206	126.407	143.815	139.618	139.107	153.177	106.914	137.577	114.351	138.243	132.701	134.654	138.554	120.697	110.063	148.579	158.863	168.726	120.932	137.05	119.428	177.192	158.535	153.372	130.264	126.92	121.056
OS05G0539700	107.668	131.029	130.594	174.21	179.85	160.007	125.76	184.932	184.544	153.297	147.768	128.847	145.661	132.216	142.802	127.245	128.782	132.483	99.0341	128.42	108.478	152.953	140.792	133.013	97.0575	102.569	91.8286	204.858	156.95	143.776	117.821	137.163	97.1108	184.092	155.908	197.037	121.755	109.314	104.254
novel.23112	199.661	148.918	122.362	79.8288	56.8814	74.0792	185.45	118.152	86.6884	88.5501	111.729	153.259	152.569	149.153	180.155	141.032	153.046	111.15	183.904	188.702	158.818	103.422	142.996	99.8616	221.844	148.108	173.013	53.1332	91.8582	106.441	141.762	219.741	150.391	96.3837	163.139	122.385	178.885	181.025	159.224
OS03G0240800	115.075	127.484	136.729	166.891	191.466	174.23	130.179	150.432	153.431	149.292	152.146	133.656	127.74	120.817	127.29	115.022	124.672	125.737	120.682	131.331	123.663	155.624	168.797	138.925	115.847	112.018	109.484	165.872	139.427	151.77	119.983	146.01	113.01	160.974	135.835	152.549	151.478	139.644	121.094
OS05G0192700	203.963	288.116	388.062	0.45161	0.463609	0	336.768	426.467	410.431	0	0.314574	0	215.558	186.474	206.448	200.606	166.371	322.207	0.219315	0	0	0.406465	0	0.33781	0	0	0	327.322	294.135	279.354	0	0	0	446.558	327.132	365.03	0.295834	0	0
OS04G0500700	129.719	148.333	143.106	162.138	170.258	138.031	145.228	132.295	149.081	138.533	142.51	157.748	104.087	101.772	143.229	147.907	171.237	168.784	150.446	132.825	143.182	116.633	131.476	127.577	155.498	161.075	190.393	129.957	139.682	129.479	126.071	96.5691	106.258	140.721	118.279	166.626	112.211	115.437	107.358
OS01G0551000	157.959	164.278	152.736	201.402	182.721	179.446	99.1077	92.7316	108.079	168.638	306.591	160.454	106.854	78.8257	88.5398	97.2421	94.1282	65.4114	121.447	128.05	130.536	180.935	195.618	98.9518	144.957	138.86	118.448	241.024	187.577	152.74	78.0234	107.214	91.1662	122.967	124.855	112.303	133.027	151.911	120.931
OS12G0607000	114.631	62.4672	79.847	107.01	80.1479	138.932	113.245	104.778	79.3985	217.325	119.414	113.09	99.6511	154.067	113.019	165.104	165.789	141.905	185.928	210.778	164.298	108.352	121.345	186.022	140.015	142.275	164.263	97.9611	79.4326	97.1012	143.204	189.177	173.322	138.435	159.622	147.946	180.253	145.624	239.869
OS06G0130500	96.9945	110.882	137.78	155.477	165.481	155.054	144.448	141.803	135.027	153.498	164.793	161.712	134.206	126.541	149.971	116.982	126.292	135.647	120.611	137.902	128.457	162.046	157.728	144.492	146.078	139.106	119.622	116.831	123.777	132.171	120.514	107.52	111.944	136.292	145.088	153.604	155.196	175.522	137.013
OS04G0464500	116.842	116.892	124.255	207.618	185.391	219.659	97.688	145.497	160.067	148.021	157.719	133.689	127.53	111.931	116.811	110.542	106.444	141.3	120.866	144.938	130.35	184.727	168.101	136.178	121.359	108.862	105.557	180.992	135.812	159.894	95.0462	109.785	97.6642	180.719	143.107	172.193	120.932	121.569	106.118
OS04G0397000	99.0569	110.873	126.255	186.335	227.403	194.052	117.788	155.107	192.122	160.532	145.905	123.113	131.93	113.478	139.318	123.666	127.752	143.009	112.48	119.615	109.519	175.625	145.462	122.08	95.3602	105.786	93.6628	190.41	144.178	153.53	98.7269	105.556	108.586	198.753	137.318	180.736	123.129	118.184	114.887
OS12G0448900	0.149613	0.314253	0.614473	323.736	333.117	218.768	0.168722	0	0	355.178	119.779	254.79	0	0.230911	0.701819	0.182775	0.0678566	0.467698	167.016	343.404	210.238	223.413	209.876	370.623	261.156	229.671	233.62	0.691785	0.516307	0.290518	227.652	217.315	304.656	0.665727	0.85215	2.11537	211.428	263.785	280.513
OS06G0709100	136.87	120.677	106.016	129.614	135.152	140.514	117.624	107.29	98.4865	134.874	133.896	160.11	120.292	118.23	115.156	120.196	133.871	111.166	173.288	175.183	175.66	119.764	148.461	150.359	186.203	174.555	162.859	82.7144	113.189	109.671	156.317	177.663	180.741	107.981	126.95	89.702	170.325	175.48	167.168
OS06G0149900	141.7	150.261	134.725	134.948	140.768	150.356	142.168	140.68	146.137	108.507	144.031	149.442	150.164	146.185	148.102	125.489	132.733	128.367	155.469	157.782	146.154	117.214	160.766	129.977	140.715	116.79	123.115	100.108	126.89	120.293	119.801	175.907	134.314	129.904	145.317	136.481	147.808	142.181	122.034
OS01G0238200	49.9226	94.2066	109.695	483.161	427.595	466.274	91.2893	108.55	141.999	155.371	189.071	143.964	67.9472	62.2132	53.9064	61.5552	53.223	72.3311	101.139	134.397	132.725	169.012	201.63	142.838	86.6138	99.7488	93.9595	147.145	109.036	97.8407	134.071	119.83	96.35	125.419	89.369	118.111	137.182	101.331	92.534
OS04G0515400	125.845	144.411	203.818	234.991	195.143	150.068	135.117	116.928	158.323	152.362	202.678	162.647	85.545	124.522	96.3972	105.113	106.86	112.28	108.172	53.8092	98.0179	212.55	175.801	168.798	92.3058	127.561	129.101	218.131	222.792	178.525	167.209	98.2146	96.9824	123.188	74.8076	90.9557	112.682	97.4993	97.9815
OS04G0387900	102.803	127.469	221.552	170.576	136.927	131.967	181.254	144.734	158.097	209.448	138.47	155.56	66.914	104.639	80.661	89.4882	80.8185	140.757	91.0892	86.2811	104.182	236.347	160.825	215.852	120.244	138.694	134.975	198.315	181.144	200.338	136.607	84.0349	108.425	145.031	89.824	106.847	119.299	125.668	130.54
OS06G0301100	132.062	142.429	150.399	154.45	168.133	149.347	110.17	168.323	135.32	156.086	138.542	128.627	140.035	116.197	156.549	122.724	129.162	149.608	113.641	114.406	94.835	165.089	136.85	121.775	96.7135	102.564	97.2613	204.415	164.768	185.205	92.9382	119.069	96.0837	205.133	163.724	192.163	118.707	114.886	103.396
OS05G0578100	144.339	110.22	120.114	94.2888	76.7048	113.558	113.742	199.936	159.102	109.492	106.434	91.7247	230.634	187.782	237.415	81.0343	108.057	119.017	132.281	145.674	125.517	170.439	150.118	154.957	117.964	107.311	99.3999	110.498	164.759	181.206	87.7115	81.3698	94.4012	129.44	247.212	203.923	115.891	161.469	163.32
OS07G0549800	94.9804	158.495	158.302	160.336	189.416	204.223	125.169	223.133	214.788	128.819	136.059	97.5929	154.255	119.847	149.772	122.197	114.809	128.457	84.3524	98.9511	89.3177	178.381	145.043	99.7062	82.5337	82.8028	65.6096	196.541	161.778	161.29	82.7941	88.184	74.8657	247.081	178.244	257.701	104.405	95.4057	92.7557
EPlOSAG00000012955	136.592	105.198	181.656	6.60326	6.77872	0	174.577	527.9	422.954	5.04501	4.59958	1.70228	318.365	178.022	223.073	87.1426	84.6667	170.798	1.60337	12.7836	2.97584	0	13.3017	4.93933	0	0	0	449.124	222.219	330.07	2.24352	4.98751	2.27855	798.811	262.212	591.086	2.16278	2.53237	6.5785
OS08G0128200	91.3674	106.74	134.377	305.275	225.161	172.368	88.6118	122.517	132.79	194.475	181.172	178.998	74.0565	92.8465	70.208	79.9407	102.849	91.8517	129.252	106.684	134.277	290.888	204.39	147.922	113.76	117.781	105.409	138.408	154.006	157.929	143.381	116.575	128.288	106.534	89.5421	85.004	142.768	131.254	154.81
OS04G0398500	93.3199	123.22	135.292	188.847	189.826	186.959	119.77	131.72	163.722	164.873	147.027	132.155	110.153	124.072	117.498	121.627	116.025	140.915	110.912	114.758	117.375	178.468	132.089	144.203	106.519	126.298	115.386	201.253	156.34	161.191	119.369	97.9149	115.395	177.616	132.022	160.397	128.475	117.235	113.929
novel.28580	127.003	113.362	89.1959	322.075	396.617	371.404	69.8655	47.6223	96.892	159.735	166.574	134.521	55.6962	73.7971	92.6489	85.5822	89.0509	44.4444	155.402	124.883	215.54	218.032	198.629	176.034	126.559	161.476	145.056	101.363	136.031	138.19	102.148	95.5315	88.7183	81.1861	54.2869	76.5688	174.987	122.986	103.054
OS08G0157500	168.464	155.986	148.402	174.857	186.353	150.074	85.9435	44.8883	69.751	104.967	91.6469	123.763	67.8771	87.7611	209.798	106.65	86.7867	127.109	261.145	145.409	120.901	91.0081	58.9356	94.0651	196.682	196.686	244.303	222.436	230.195	178.68	108.355	69.2663	149.484	130.934	104.672	224.118	109.723	92.9103	109.884
OS01G0574800	104.428	147.265	289.591	99.3	79.4484	84.2384	264.788	189.532	206.823	109.525	57.8892	79.4363	97.7525	137.521	116.731	163.414	184.984	328.843	61.2907	48.2522	78.5551	155.6	50.6875	122.727	89.0045	110.238	96.7782	268.761	362.642	272.921	82.2012	28.2382	70.173	152.385	139.657	157.865	56.3125	81.2777	103.593
OS08G0152366	116.124	130.284	105.024	126.022	104.238	95.9738	124.822	109.292	81.0155	99.7976	135.507	175.695	125.162	108.292	109.004	90.4231	118.489	80.5112	317.09	196.259	311.732	118.008	125.992	86.2771	306.437	278.079	211.487	22.1177	93.0491	64.5299	166.021	158.725	164.871	34.4234	105.538	76.0135	109.567	187.395	158.996
OS04G0381600	98.3765	120.457	116.398	158.322	142.82	174.914	117.178	145.666	132.432	128.295	148.659	149.63	144.187	129.303	129.392	102.053	108.071	115.548	153.644	204.676	162.966	145.573	203.876	126.788	137.452	111.399	97.7901	95.8665	114.52	109.51	105.796	148.981	123.329	138.671	157.223	155.585	148.503	167.728	152.488
OS08G0269500	138.22	187.791	213.251	200.074	197.885	170.969	121.169	133.914	144.768	97.3012	117.387	145.013	94.3421	108.916	112.557	163.131	166.29	150.11	87.8193	58.845	84.6169	118.433	81.8982	105.336	94.503	107.061	95.4552	397.176	279.106	245.9	85.4941	78.7555	89.4841	160.209	95.0287	136.401	99.3041	82.9261	73.8519
OS03G0742900	102.524	117.393	137.446	168.823	148.55	152.216	150.68	195.448	188.567	80.114	99.3351	120.13	192.69	170.51	175.46	99.0454	97.8528	104.572	127.103	102.719	126.645	135.525	127.582	133.968	78.6486	75.3805	75.1816	119.016	116.629	134.78	163.598	161.411	148.35	204.063	192.545	188.47	145.209	145.734	115.469
OS01G0584300	93.9391	96.4645	152.122	217.376	202.328	220.034	215.17	205.129	182.943	91.5979	80.769	86.6327	153.474	183.433	187.362	124.282	137.664	204.256	139.821	153.562	178.325	125.617	71.5579	115.269	153.477	188.56	150.772	144.786	152.93	180.519	0	0	0	120.755	167.252	170.653	78.5356	102.406	78.2192
OS01G0935900	89.7395	118.574	145.222	216.365	245.748	214.894	104.307	151.909	177.162	162.435	146.129	127.422	109.867	112.003	120.226	106.992	96.6837	118.66	112.717	121.584	105.236	154.774	146.23	143.217	83.6743	111.229	107.16	194.238	153.486	162.932	104.082	101.673	104.41	196.051	150.694	166.775	110.032	101.446	97.2058
OS12G0162500	108.945	109.932	134.827	180.332	175.299	171.289	124.319	156.98	138.639	149.246	159.074	138.933	125.369	103.044	108.442	91.8903	96.8286	106.377	125.302	153.548	125.074	201.32	191.019	163.665	150.294	123.734	121.907	143.319	116.221	124.618	110.298	122.175	109.559	143.934	126.593	152.008	124.398	147.527	123.883
OS01G0382000	205.514	22.5724	23.0592	294.491	183.462	196.012	7.38685	21.504	5.02282	17.0108	35.5671	23.2652	245.568	98.5685	1169.53	32.0085	1.11407	3.41274	304.769	335.636	134.723	49.6974	53.6218	45.9663	107.229	137.061	168.909	8.20279	2.62374	3.17981	20.9795	5.60564	13.5218	36.9534	22.5404	1103.73	47.4499	40.7579	46.5318
OS08G0459600	96.1726	120.976	133.269	193.545	228.45	183.385	101.388	85.5554	114.27	164.994	247.253	123.949	84.9489	83.3887	84.3697	102.88	99.0001	105.956	104.57	84.6475	96.4045	219.475	196.571	215.696	114.098	164.037	144.493	224.619	147.991	153.455	119.271	115.292	116.915	126.389	89.3119	106.532	122.986	157.345	100.859
OS01G0720400	198.328	97.1477	152.936	135.709	76.1558	171.059	98.099	163.44	209.91	62.7875	133.981	52.5633	80.0089	88.2445	82.6966	129.844	156.286	188.31	138.928	82.989	89.4861	254.282	116.031	60.6415	209.566	225.052	180.939	428.816	149.795	258.724	41.5051	66.2658	30.197	214.953	82.3832	137.796	57.9076	66.7809	95.2966
OS02G0218200	150.037	126.433	120.76	144.795	144.402	143.002	114.291	137.351	142.105	124.98	145.929	131.271	135.928	144.036	137.834	119.877	141.721	130.333	141.695	115.283	120.909	122.303	147.198	121.332	123.768	110.108	133.71	139.306	120.407	135.678	143.734	194.691	154.473	124.586	121.844	138.52	135.113	144.413	136.56
novel.14878	104.54	189.906	201.249	184.905	196.023	196.991	152.223	204.424	229.118	127.418	139.787	110.44	140.338	111.27	125.394	87.5569	63.3037	88.6914	66.0656	132.015	83.4682	120.229	141.149	83.9064	73.7461	74.0866	60.0259	344.531	185.186	164.499	57.4285	67.6251	55.78	276.136	169.777	225.888	99.8526	64.2723	59.0567
novel.31071	0	0	0	0	0.312734	0	0.473767	0	0.981779	0	0	0	685.914	523.902	266.919	507.07	505.693	819.711	0	0	0	0	0	0	0	0	0	697.796	584.261	657.781	0	0	0	0.26705	0.265869	0	0	0	0
[truncated: 43,192 more rows]

## Sheet: S3
Table S3. Number of DEGs and percentage of the DEGs on the total detected genes in pairwise comparisons of different rice lines.
[truncated: 79 more rows]

## Sheet: S4
Table S4. Gene Ontology enrichment analyses of DEGs among different comparisons. Among ontology categories, significant enriched biological process was used for the analysis.
[truncated: 121 more rows]

[truncated: 6 more sheets: S5, S6, S7, S8, S9, S10]
